# Supplementary material for: Attitudes and misconceptions towards sharks and shark meat consumption along the Peruvian coast
Source: PLoS One. 2018 Aug 29;13(8):e0202971. doi: 10.1371/journal.pone.0202971 (PMC6114843; doi:10.1371/journal.pone.0202971)
Supplement: S1 Database — The questions of the survey (Sheet 1), relevant variables and answers (Sheet 2), and words related to sharks provided by participants (Sheet 3 to 5) are available in the database, each participant has a unique Identification Code. (XLSX) [file pone.0202971.s011.xlsx]

## Sheet: survey questions
ENCUESTA
Background information
Year of birth
Gender	1: Male	2: Female
Education Level	1: Elementary	2: High school	3: Technical	4: University
Education success	1: Completed Studies	2: Incomplete Studies
Questions
Do you eat or have eaten tollo?	1: Yes	2: Don’t know		3: No	"Tollo consumption"
How frequently you eat tollo?	1: Four times a month	2: Three times a month	3: Twice a month	4: Once a month	"Frequency tollo consumption"
Do you believe there are sharks in Peru?	1: Yes	2: Don’t know		3: No	"Sharks in Peru"
Could you say any common names of Peruvian sharks?					"Species_sharks_1; Species_sharks_2; Species_sharks_3"
Have you ever eaten shark?	1: Yes	2: Don’t know		3: No	"Shark consumption"
Which shark species have you eaten?					"Shark_consumption_1; Shark_consumption_2; Shark_consumption_3"
Tell me words you associate with sharks.

## Sheet: closed-ended questions
ID	City	Year of birth	Gender	Education Level	Education success	Tollo consumption	Frequency tollo consumption	Sharks in Peru	Species_sharks_1	Species_sharks_2	Species_sharks_3	Shark consumption	Shark_consumption_1	Shark_consumption_2	Shark_consumption_3
1	TRU	1978	1	4	2	1	1	3	N/A	N/A	N/A	3	N/A	N/A	N/A
2	TRU	1985	2	3	1	1	3	1	no sabe	N/A	N/A	3	N/A	N/A	N/A
3	TRU	1969	2	3	1	1	2	1	no sabe	N/A	N/A	2	N/A	N/A	N/A
4	TRU	1970	2	4	1	1	2	2	N/A	N/A	N/A	3	N/A	N/A	N/A
5	TRU	1967	2	4	1	1	2	2	N/A	N/A	N/A	2	N/A	N/A	N/A
6	TRU	1990	2	1	2	1	3	2	N/A	N/A	N/A	2	N/A	N/A	N/A
7	TRU	1975	2	4	1	1	2	2	N/A	N/A	N/A	3	N/A	N/A	N/A
8	TRU	1960	2	4	1	1	2	2	N/A	N/A	N/A	2	N/A	N/A	N/A
9	TRU	1984	2	4	1	1	3	3	N/A	N/A	N/A	3	N/A	N/A	N/A
10	TRU	1978	2	3	2	1	2	1	no sabe	N/A	N/A	3	N/A	N/A	N/A
11	TRU	1955	2	2	1	1	3	2	N/A	N/A	N/A	2	N/A	N/A	N/A
12	TRU	1983	2	4	1	1	5	3	N/A	N/A	N/A	3	N/A	N/A	N/A
13	TRU	1962	2	4	1	1	2	3	N/A	N/A	N/A	3	N/A	N/A	N/A
14	TRU	1976	2	4	1	1	1	3	N/A	N/A	N/A	3	N/A	N/A	N/A
15	TRU	1961	2	4	1	1	1	3	N/A	N/A	N/A	3	N/A	N/A	N/A
16	TRU	1977	N/A	4	1	1	3	3	N/A	N/A	N/A	3	N/A	N/A	N/A
17	TRU	1968	2	2	2	1	4	1	no sabe	N/A	N/A	2	N/A	N/A	N/A
18	TRU	1989	2	NA		1	5	1	no sabe	N/A	N/A	3	N/A	N/A	N/A
19	TRU	1986	2	2	1	1	3	2	N/A	N/A	N/A	2	N/A	N/A	N/A
20	TRU	1988	2	3	1	1	2	1	tiburones azules	N/A	N/A	3	N/A	N/A	N/A
21	TRU	1990	2	4	1	1	1	1	N/A	N/A	N/A	3	N/A	N/A	N/A
22	TRU	1983	2	3	2	1	2	3	N/A	N/A	N/A	3	N/A	N/A	N/A
23	TRU	1973	2	3	2	1	3	1	tiburones azules	N/A	N/A	3	N/A	N/A	N/A
24	TRU	1984	2	2	1	1	3	2	N/A	N/A	N/A	2	N/A	N/A	N/A
25	TRU	1963	2	2	2	1	3	3	N/A	N/A	N/A	3	N/A	N/A	N/A
26	TRU	1991	2	2	2	1	3	2	N/A	N/A	N/A	3	N/A	N/A	N/A
27	TRU	1980	2	2	2	1	3	1	no sabe	N/A	N/A	3	N/A	N/A	N/A
28	TRU	1956	1	2	2	1	5	1	N/A	N/A	N/A	3	N/A	N/A	N/A
29	TRU	1961	2	2	2	1	3	1	N/A	N/A	N/A	3	N/A	N/A	N/A
30	TRU	1990	2	4	1	1	2	1	no sabe	N/A	N/A	3	N/A	N/A	N/A
31	TRU	1970	2	2	1	1	2	1	no sabe	N/A	N/A	2	N/A	N/A	N/A
32	TRU	1993	1	4	2	1	3	1	N/A	N/A	N/A	3	N/A	N/A	N/A
33	TRU	1985	2	2	1	1	5	1	no sabe	N/A	N/A	3	N/A	N/A	N/A
34	TRU	1981	2	4	1	1	2	1	no sabe	N/A	N/A	3	N/A	N/A	N/A
35	TRU	1969	2	2	1	1	3	1	no sabe	N/A	N/A	3	N/A	N/A	N/A
36	TRU	1983	1	3	1	1	3	1	no sabe	N/A	N/A	3	N/A	N/A	N/A
37	TRU	1984	2	4	2	1	5	2	N/A	N/A	N/A	3	N/A	N/A	N/A
38	TRU	1986	2	2	2	1	3	2	N/A	N/A	N/A	3	N/A	N/A	N/A
39	TRU	1992	2	4	1	1	5	1	martillo	N/A	N/A	3	N/A	N/A	N/A
40	TRU	1950	2	2	1	1	5	2	N/A	N/A	N/A	3	N/A	N/A	N/A
41	TRU	1992	2	4	2	1	5	2	N/A	N/A	N/A	3	N/A	N/A	N/A
42	TRU	1982	2	4	1	1	4	2	N/A	N/A	N/A	2	N/A	N/A	N/A
43	TRU	1974	2	4	2	1	N/A	1	tollo blanco	N/A	N/A	1	tollo blanco	N/A	N/A
44	TRU	1966	2	4	1	1	N/A	1	tollo blanco	N/A	N/A	1	N/A	N/A	N/A	0.505628
45	TRU	1968	2	4	1	1	N/A	1	tollo blanco	N/A	N/A	1	tollo blanco	N/A	N/A	50.5628
46	TRU	1973	2	4	1	1	N/A	1	tollo blanco	N/A	N/A	1	N/A	N/A	N/A
47	TRU	1966	2	2	1	1	3	1	no sabe	N/A	N/A	3	N/A	N/A	N/A
48	TRU	1986	2	4	2	1	3	2	N/A	N/A	N/A	3	N/A	N/A	N/A
49	TRU	1978	2	4	1	1	2	1	martillo	tollo blanco	N/A	1	tollo blanco	N/A	N/A	71.0616
50	TRU	1981	2	4	1	1	2	1	tollo blanco	N/A	N/A	1	tollo blanco	N/A	N/A
51	TRU	1971	2	2	2	1	5	1	no sabe	N/A	N/A	3	N/A	N/A	N/A
52	TRU	1989	2	3	1	1	3	1	N/A	N/A	N/A	2	N/A	N/A	N/A
53	TRU	1961	1	2	1	1	N/A	1	no sabe	N/A	N/A	2	N/A	N/A	N/A
54	TRU	1976	1	3	1	1	N/A	1	diamante	N/A	N/A	2	N/A	N/A	N/A	35.9307
55	TRU	1964	1	3	1	1	3	1	N/A	N/A	N/A	2	N/A	N/A	N/A
56	TRU	1982	1	4	1	1	N/A	1	diamante tollo	N/A	N/A	1	tollo blanco	N/A	N/A
57	TRU	1955	1	2	2	1	N/A	1	tollo blanco	N/A	N/A	2	N/A	N/A	N/A
58	TRU	1986	2	3	1	1	N/A	1	N/A	N/A	N/A	2	N/A	N/A	N/A
59	TRU	1973	1	3	2	1	N/A	1	diamante	N/A	N/A	2	N/A	N/A	N/A
60	TRU	1994	2	4	2	1	N/A	1	no sabe	N/A	N/A	2	N/A	N/A	N/A
61	TRU	1965	1	2	1	1	2	1	no sabe	N/A	N/A	2	N/A	N/A	N/A
62	TRU	1961	1	4	1	1	3	1	martillo	blanco diamante	N/A	1	martillo	N/A	N/A
63	TRU	1967	1	4	1	1	2	1	tollo blanco	N/A	N/A	1	N/A	N/A	N/A
64	TRU	1972	2	3	1	1	2	1	tiburones azules	N/A	N/A	3	N/A	N/A	N/A
65	TRU	1975	1	4	1	1	2	1	tiburones azules	N/A	N/A	3	N/A	N/A	N/A
66	TRU	1982	2	3	1	1	3	1	tiburones azules	N/A	N/A	3	N/A	N/A	N/A
67	TRU	1973	2	2	1	1	2	1	tiburones azules	N/A	N/A	3	N/A	N/A	N/A
68	TRU	1982	2	4	2	1	5	2	N/A	N/A	N/A	3	N/A	N/A	N/A
69	TRU	1993	2	4	2	1	3	2	N/A	N/A	N/A	3	N/A	N/A	N/A
70	TRU	1980	2	4	1	1	5	1	martillo	N/A	N/A	3	N/A	N/A	N/A
71	TRU	1981	2	4	2	3	N/A	2	N/A	N/A	N/A	3	N/A	N/A	N/A
72	TRU	1979	2	1	2	3	N/A	2	N/A	N/A	N/A	3	N/A	N/A	N/A
73	TRU	1989	2	2	2	3	N/A	2	N/A	N/A	N/A	3	N/A	N/A	N/A
74	TRU	1978	2	2	1	3	N/A	2	N/A	N/A	N/A	3	N/A	N/A	N/A
75	TRU	1990	2	3	2	1	4	2	N/A	N/A	N/A	2	N/A	N/A	N/A
76	TRU	1985	2	2	1	1	5	2	N/A	N/A	N/A	3	N/A	N/A	N/A
77	TRU	1987	2	2	1	1	5	2	N/A	N/A	N/A	3	N/A	N/A	N/A
78	TRU	1978	2	3	1	3	N/A	2	N/A	N/A	N/A	3	N/A	N/A	N/A
79	TRU	1995	2	4	2	1	5	2	N/A	N/A	N/A	3	N/A	N/A	N/A
80	TRU	1976	2	2	2	1	4	2	N/A	N/A	N/A	3	N/A	N/A	N/A
81	TRU	1993	2	NA		N/A	N/A	N/A	N/A	N/A	N/A	N/A	N/A	N/A	N/A
82	TRU	1993	2	3	2	3	N/A	2	N/A	N/A	N/A	3	N/A	N/A	N/A
83	TRU	1986	1	2	2	3	N/A	2	N/A	N/A	N/A	3	N/A	N/A	N/A
89	TRU	1969	2	3	1	1	2	1	tiburones azules	N/A	N/A	3	N/A	N/A	N/A
90	TRU	1966	2	3	1	1	1	1	tiburones azules	N/A	N/A	2	N/A	N/A	N/A
91	TRU	1991	2	3	2	2	N/A	2	N/A	N/A	N/A	2	N/A	N/A	N/A
92	TRU	1980	2	3	1	2	N/A	2	N/A	N/A	N/A	2	N/A	N/A	N/A
93	TRU	1989	2	4	1	1	4	2	N/A	N/A	N/A	2	N/A	N/A	N/A
94	TRU		2	2	1	2	N/A	2	N/A	N/A	N/A	2	N/A	N/A	N/A
95	TRU	1987	1	3	1	2	N/A	2	N/A	N/A	N/A	2	N/A	N/A	N/A
96	TRU	1992	1	3	1	2	0	2	N/A	N/A	N/A	2	N/A	N/A	N/A
97	TRU	1986	2	3	1	1	3	2	N/A	N/A	N/A	2	N/A	N/A	N/A
98	TRU	1957	2	1	1	2	N/A	2	N/A	N/A	N/A	3	N/A	N/A	N/A
99	TRU	1962	1	1	1	1	4	2	N/A	N/A	N/A	2	N/A	N/A	N/A
100	TRU	1992	1	3	1	1	4	2	N/A	N/A	N/A	2	N/A	N/A	N/A
101	TRU	1998	1	2	1	2	N/A	3	N/A	N/A	N/A	3	N/A	N/A	N/A
102	TRU	1990	2	2	1	1	5	1	martillo	N/A	N/A	3	N/A	N/A	N/A
103	TRU	1995	2	3	1	2	N/A	2	N/A	N/A	N/A	2	N/A	N/A	N/A
104	TRU	1957	1	2	1	1	5	3	N/A	N/A	N/A	2	N/A	N/A	N/A
105	TRU	1987	1	3	1	1	2	2	N/A	N/A	N/A	3	N/A	N/A	N/A
106	TRU	1968	2	2	1	1	4	2	N/A	N/A	N/A	2	N/A	N/A	N/A
107	TRU	1984	1	4	1	1	5	2	N/A	N/A	N/A	2	N/A	N/A	N/A
108	TRU	1991	2	4	1	2	0	2	N/A	N/A	N/A	2	N/A	N/A	N/A
109	TRU	1990	1	2	1	1	5	2	N/A	N/A	N/A	2	N/A	N/A	N/A
110	TRU		2	4	1	1	4	2	N/A	N/A	N/A	2	N/A	N/A	N/A
111	TRU		2	4	1	1	N/A	1	N/A	N/A	N/A	1	N/A	N/A	N/A
112	TRU	1933	2	4	1	1	2	3	N/A	N/A	N/A	3	N/A	N/A	N/A
113	TRU	1964	2	2	1	1	2	2	N/A	N/A	N/A	2	N/A	N/A	N/A
114	TRU	1994	2	4	1	1	2	2	N/A	N/A	N/A	1	N/A	N/A	N/A
115	TRU	1947	2	1	1	2	N/A	2	N/A	N/A	N/A	2	N/A	N/A	N/A
116	TRU	1965	2	4	1	1	3	1	N/A	N/A	N/A	1	N/A	N/A	N/A
117	TRU		2	4	1	1	5	2	N/A	N/A	N/A	1	N/A	N/A	N/A
118	TRU	1958	2	2	2	2	N/A	2	N/A	N/A	N/A	2	N/A	N/A	N/A
119	TRU	1946	2	4	1	1	3	1	no sabe	N/A	N/A	1	no sabe	N/A	N/A
120	TRU	1981	2	2	1	1	1	2	N/A	N/A	N/A	2	N/A	N/A	N/A
121	TRU	1995	1	4		1	3	1	N/A	N/A	N/A	1	diamante	N/A	N/A
122	TRU	1968	1	4		1	3	1	N/A	N/A	N/A	1	blanco	N/A	N/A
123	TRU	1967	2	3	1	1	2	1	N/A	N/A	N/A	2	N/A	N/A	N/A
124	TRU	1966	2	4		1	3	1	diamante	blanco	N/A	1	tiburones BB	N/A	N/A
125	TRU	1982	2	4	1	1	2	2	N/A	N/A	N/A	2	N/A	N/A	N/A
126	TRU	1962	2	4		1	2	1	N/A	N/A	N/A	1	diamante	N/A	N/A
127	TRU	2016	2	3	1	1	3	2	N/A	N/A	N/A	1	diamante	N/A	N/A
128	TRU	1970	2	4		1	2	1	N/A	N/A	N/A	1	N/A	N/A	N/A
129	TRU	2016	2	2		1	2	1	no sabe	N/A	N/A	2	N/A	N/A	N/A
130	TRU	1961	1	4	1	2	N/A	2	N/A	N/A	N/A	2	N/A	N/A	N/A
131	TRU	1970	2	3	1	1	3	1	no sabe	N/A	N/A	3	N/A	N/A	N/A
132	TRU	1973	2	4	2	1	3	3	N/A	N/A	N/A	3	N/A	N/A	N/A
133	TRU	1979	2	3	1	1	2	2	N/A	N/A	N/A	2	N/A	N/A	N/A
134	TRU	1986	2	4	1	1	3	1	azul	N/A	N/A	1	N/A	N/A	N/A
135	TRU	1997	2	4	2	1	3	2	N/A	N/A	N/A	3	N/A	N/A	N/A
136	TRU	1978	2	3	1	1	2	1	azul	N/A	N/A	1	N/A	N/A	N/A
137	TRU	1978	1	NA		1	3	2	N/A	N/A	N/A	2	N/A	N/A	N/A
138	TRU	1967	1	4	1	1	3	2	N/A	N/A	N/A	2	N/A	N/A	N/A
139	TRU	1969	1	2	1	1	3	1	no sabe	N/A	N/A	3	N/A	N/A	N/A
140	TRU	1988	2	NA		N/A	N/A	N/A	N/A	N/A	N/A	1	N/A	N/A	N/A
141	TRU	1988	2	4	1	1	3	1	azul	N/A	N/A	2	N/A	N/A	N/A
142	TRU	1972	2	3	2	1	4	1	azul	N/A	N/A	1	tollo	N/A	N/A
143	TRU	1979	2	4	1	1	3	1	blanco	N/A	N/A	2	N/A	N/A	N/A
144	TRU	1970	2	2	1	1	3	1	no sabe	N/A	N/A	2	N/A	N/A	N/A
145	TRU	1990	1	3	1	1	4	2	N/A	N/A	N/A	1	N/A	N/A	N/A
146	TRU	1980	1	4	1	1	5	1	no sabe	N/A	N/A	1	tollo	N/A	N/A
147	TRU	1971	2	4	1	1	4	1	azul	N/A	N/A	2	N/A	N/A	N/A
148	TRU	1968	1	2	1	1	3	1	blanco	N/A	N/A	1	tollo	N/A	N/A
149	TRU	1960	1	4	1	1	4	1	no sabe	N/A	N/A	2	N/A	N/A	N/A
150	TRU	1961	2	3	1	1	3	2	N/A	N/A	N/A	2	N/A	N/A	N/A
151	TRU	1967	2	2	1	1	1	1	no sabe	N/A	N/A	2	N/A	N/A	N/A
152	TRU	1975	1	3	1	1	3	1	no sabe	N/A	N/A	1	tollo	N/A	N/A
153	TRU	1980	2	3	1	1	2	1	no sabe	N/A	N/A	3	N/A	N/A	N/A
154	TRU	1994	1	4	2	1	2	1	tiburon azul	N/A	N/A	3	N/A	N/A	N/A
155	TRU	1946	1	1	1	1	2	1	tiburon azul	N/A	N/A	3	N/A	N/A	N/A
156	TRU	1979	1	4	1	1	3	1	tiburon azul	N/A	N/A	3	N/A	N/A	N/A
157	TRU	1968	2	4	1	1	5	1	tiburon azul	N/A	N/A	3	N/A	N/A	N/A
158	TRU	1983	2	3	1	1	2	1	tiburon azul	N/A	N/A	3	N/A	N/A	N/A
159	TRU	1980	1	2	1	1	3	1	N/A	N/A	N/A	3	N/A	N/A	N/A
160	TRU	1955	2	1	2	1	5	1	N/A	N/A	N/A	3	N/A	N/A	N/A
161	TRU	1949	1	1	1	1	5	1	tiburon azul	N/A	N/A	3	N/A	N/A	N/A
162	TRU	1982	2	4	1	1	2	1	tiburon azul	N/A	N/A	3	N/A	N/A	N/A
163	TRU	1969	2	4	1	1	2	1	tiburon azul	N/A	N/A	1	tiburon azul	N/A	N/A
164	TRU	1976	2	4	1	1	3	3	N/A	N/A	N/A	3	N/A	N/A	N/A
165	TRU	1973	2	3	1	1	2	1	no sabe	N/A	N/A	3	N/A	N/A	N/A
166	TRU	1961	2	3	1	1	2	1	tollo	N/A	N/A	2	N/A	N/A	N/A
170	TRU	1972	2	4	1	1	1	1	N/A	N/A	N/A	2	N/A	N/A	N/A
171	TRU	1978	2	4	1	1	1	1	no sabe	N/A	N/A	3	N/A	N/A	N/A
172	TRU	1980	2	3	1	1	1	1	no sabe	N/A	N/A	3	N/A	N/A	N/A
173	TRU	1963	2	3	1	1	2	1	N/A	N/A	N/A	1	N/A	N/A	N/A
174	TRU	1980	2	4	1	1	1	1	N/A	N/A	N/A	3	N/A	N/A	N/A
175	TRU	1959	2	4	1	1	1	1	no sabe	N/A	N/A	3	N/A	N/A	N/A
176	TRU	1978	2	4	1	1	3	1	no sabe	N/A	N/A	2	N/A	N/A	N/A
177	TRU	1978	2	4	1	1	2	1	N/A	N/A	N/A	3	N/A	N/A	N/A
178	TRU	1961	2	3	1	1	1	1	N/A	N/A	N/A	2	N/A	N/A	N/A
179	TRU	1990	2	3	1	1	2	3	N/A	N/A	N/A	3	N/A	N/A	N/A
180	TRU	1974	2	4	1	1	2	3	N/A	N/A	N/A	3	N/A	N/A	N/A
181	TRU	1974	2	4	1	1	4	1	tiburon blanco	tollo	N/A	1	tollo	N/A	N/A
182	TRU	1980	2	4	1	1	2	1	N/A	N/A	N/A	3	N/A	N/A	N/A
183	TRU	1961	2	3	1	1	2	2	N/A	N/A	N/A	2	N/A	N/A	N/A
184	TRU	1980	1	2	2	1	2	2	N/A	N/A	N/A	3	N/A	N/A	N/A
185	TRU	1970	2	2	2	3	N/A	2	N/A	N/A	N/A	3	N/A	N/A	N/A
186	TRU	1993	1	3	2	1	3	1	N/A	N/A	N/A	3	N/A	N/A	N/A
187	TRU	1995	2	3	1	1	5	2	N/A	N/A	N/A	3	N/A	N/A	N/A
188	TRU	1950	2	2	1	1	1	2	N/A	N/A	N/A	3	N/A	N/A	N/A
189	TRU	1946	1	4	1	1	3	1	no sabe	N/A	N/A	1	N/A	N/A	N/A
190	TRU	1968	1	2	1	1	4	1	N/A	N/A	N/A	3	N/A	N/A	N/A
191	TRU	1975	2	4	1	1	5	2	N/A	N/A	N/A	2	N/A	N/A	N/A
192	TRU	1970	2	2	1	1	2	2	N/A	N/A	N/A	3	N/A	N/A	N/A
193	TRU	1971	1	4	1	1	1	1	tollo	diamante	N/A	1	tollo	N/A	N/A
194	TRU	1950	2	2	1	1	2	3	N/A	N/A	N/A	3	N/A	N/A	N/A
195	TRU	1991	1	4	1	1	2	2	N/A	N/A	N/A	3	N/A	N/A	N/A
196	TRU	1995	1	2	1	1	5	2	N/A	N/A	N/A	3	N/A	N/A	N/A
197	TRU	1953	2	2	2	1	1	1	N/A	N/A	N/A	3	N/A	N/A	N/A
198	TRU	1965	2	4	1	1	2	3	N/A	N/A	N/A	3	N/A	N/A	N/A
199	TRU	1952	1	2	1	1	3	1	N/A	N/A	N/A	3	N/A	N/A	N/A
200	TRU	1960	1	4	1	1	2	1	pez martillo	N/A	N/A	2	N/A	N/A	N/A
201	TRU	1990	1	2	1	3	N/A	1	no sabe	N/A	N/A	3	N/A	N/A	N/A
202	TRU	1966	1	3	1	1	4	3	N/A	N/A	N/A	3	N/A	N/A	N/A
203	TRU	1992	2	4	2	1	5	2	N/A	N/A	N/A	3	N/A	N/A	N/A
204	TRU	1963	2	4	1	1	2	1	no sabe	N/A	N/A	3	N/A	N/A	N/A
205	TRU	1978	1	3	1	1	4	1	tiburon azul	N/A	N/A	3	N/A	N/A	N/A
206	PIS	1924	2	3	1	3	N/A	3	N/A	N/A	N/A	3	N/A	N/A	N/A
207	PIS	1980	2	3	1	3	N/A	3	N/A	N/A	N/A	3	N/A	N/A	N/A
208	PIS	1964	2	2	1	1	3	2	N/A	N/A	N/A	2	N/A	N/A	N/A
209	PIS	1985	2	2	1	3	N/A	3	N/A	N/A	N/A	3	N/A	N/A	N/A
210	PIS	1989	2	3	2	2	N/A	3	N/A	N/A	N/A	3	N/A	N/A	N/A
211	PIS	1984	2	3	2	1	5	2	N/A	N/A	N/A	2	N/A	N/A	N/A
212	PIS	1964	1	2	1	1	5	1	tollo	N/A	N/A	1	tollo	N/A	N/A
213	PIS	1973	2	3	1	3	N/A	2	N/A	N/A	N/A	3	N/A	N/A	N/A
214	PIS	1987	2	2	1	1	5	2	N/A	N/A	N/A	2	N/A	N/A	N/A
215	PIS	1972	1	2	1	1	3	1	tollo	N/A	N/A	1	tollo	N/A	N/A
216	PIS	1989	1	2	2	1	4	1	N/A	N/A	N/A	3	N/A	N/A	N/A
217	PIS	1990	2	3	1	3	N/A	2	N/A	N/A	N/A	2	N/A	N/A	N/A
218	PIS	1968	1	3	1	1	5	1	tollo	pez martillo	N/A	1	tollo	N/A	N/A
219	PIS	1997	2	3	1	1	5	1	tollo	N/A	N/A	1	tollo	N/A	N/A
220	PIS	1966	2	3	1	1	6	1	N/A	N/A	N/A	2	N/A	N/A	N/A
221	PIS	1968	1	2	1	1	4	2	N/A	N/A	N/A	1	tollo	N/A	N/A
222	PIS	1976	2	4	2	1	4	2	N/A	N/A	N/A	2	N/A	N/A	N/A
223	PIS	1969	2	4	1	2	N/A	1	N/A	N/A	N/A	1	N/A	N/A	N/A
224	PIS	1987	2	3	1	2	N/A	2	N/A	N/A	N/A	2	N/A	N/A	N/A
225	PIS	1970	2	2	2	2	0	2	N/A	N/A	N/A	2	N/A	N/A	N/A
226	PIS	1997	2	4	2	2	N/A	1	N/A	N/A	N/A	2	N/A	N/A	N/A
227	PIS	1991	2	4	2	3	N/A	2	N/A	N/A	N/A	2	N/A	N/A	N/A
228	PIS	1988	2	4	2	1	5	2	N/A	N/A	N/A	2	N/A	N/A	N/A
229	PIS	1965	2	4	1	1	4	1	tollo	N/A	N/A	1	N/A	N/A	N/A
230	PIS	1997	2	4	2	1	2	2	N/A	N/A	N/A	3	N/A	N/A	N/A
231	PIS	1966	2	2	1	1	5	2	N/A	N/A	N/A	3	N/A	N/A	N/A
232	PIS	1991	1	2	1	3	N/A	2	N/A	N/A	N/A	3	N/A	N/A	N/A
233	PIS	1953	1	2	1	1	3	2	N/A	N/A	N/A	2	N/A	N/A	N/A
234	PIS	1972	1	3	1	1	5	3	N/A	N/A	N/A	3	N/A	N/A	N/A
235	PIS	1951	1	1	1	3	N/A	2	N/A	N/A	N/A	2	N/A	N/A	N/A
236	PIS	1993	2	3	1	3	N/A	3	N/A	N/A	N/A	3	N/A	N/A	N/A
237	PIS	1977	1	2	1	2	N/A	1	N/A	N/A	N/A	3	N/A	N/A	N/A
238	PIS	1994	2	3	1	3	N/A	3	N/A	N/A	N/A	3	N/A	N/A	N/A
239	PIS	1956	2	2	1	1	5	3	N/A	N/A	N/A	3	N/A	N/A	N/A
240	PIS	1966	2	2	1	2	N/A	3	N/A	N/A	N/A	3	N/A	N/A	N/A
241	PIS	1964	1	3	2	1	5	3	N/A	N/A	N/A	3	N/A	N/A	N/A
242	PIS	1967	1	2	1	1	1	1	diamante	azul	N/A	3	N/A	N/A	N/A
243	PIS	1971	2	4	1	3	N/A	1	blanco	N/A	N/A	3	N/A	N/A	N/A
244	PIS	1983	1	3	1	3	N/A	3	N/A	N/A	N/A	3	N/A	N/A	N/A
245	PIS	1986	2	3	1	1	5	3	N/A	N/A	N/A	3	N/A	N/A	N/A
246	PIS	1997	2	3	1	3	N/A	2	N/A	N/A	N/A	2	N/A	N/A	N/A
247	PIS	1973	2	2	1	2	N/A	2	N/A	N/A	N/A	2	N/A	N/A	N/A
248	PIS	1989	2	2	1	2	N/A	2	N/A	N/A	N/A	N/A	N/A	N/A	N/A
249	PIS	1962	1	3	1	1	5	2	N/A	N/A	N/A	3	N/A	N/A	N/A
250	PIS	1984	1	2	1	2	0	2	N/A	N/A	N/A	2	N/A	N/A	N/A
251	PIS	1975	1	2	1	3	N/A	1	pulpo	raya	caracol	1	N/A	N/A	N/A
252	PIS	1997	1	2	1	3	N/A	2	N/A	N/A	N/A	2	N/A	N/A	N/A
253	PIS	1998	1	4	2	2	N/A	1	N/A	N/A	N/A	1	N/A	N/A	N/A
254	PIS	1983	2	2	1	2	0	2	N/A	N/A	N/A	2	N/A	N/A	N/A
255	PIS	1996	N/A	3	2	N/A	N/A	1	martillo	tigre	diablo	1	diablo	N/A	N/A
256	PIS	1968	1	3	2	1	4	1	tiburon pequeños	N/A	N/A	1	tollo	N/A	N/A
257	PIS	1985	2	2	1	1	5	1	martillo	tigre	azul	3	N/A	N/A	N/A
258	PIS	1950	N/A	1	1	1	2	1	tollo	gato	N/A	3	N/A	N/A	N/A
259	PIS	1992	1	2	1	1	4	1	azul	martillo	N/A	1	azul	N/A	N/A
260	PIS	1979	2	2	1	1	4	1	delfin	ballena	N/A	N/A	N/A	N/A	N/A
261	PIS	1991	2	2	1	1	4	1	N/A	N/A	N/A	2	N/A	N/A	N/A
262	PIS	1998	1	NA		1	N/A	1	N/A	N/A	N/A	N/A	N/A	N/A	N/A
263	PIS	1956	1	2	2	1	2	1	tollo	gato	tiburon azul	1	azul	tollo	gato
264	PIS	1984	2	3	2	1	3	1	N/A	N/A	N/A	2	N/A	N/A	N/A
265	PIS	1971	2	2	2	1	3	1	blanco	martillo	N/A	2	N/A	N/A	N/A
266	PIS	1993	1	3	1	1	N/A	1	mojarra	tollo	N/A	1	tollo	N/A	N/A
267	PIS	1972	2	2	1	1	5	3	N/A	N/A	N/A	3	N/A	N/A	N/A
268	PIS	1997	1	2	1	1	N/A	3	N/A	N/A	N/A	3	N/A	N/A	N/A
269	PIS	1986	2	3	1	1	N/A	1	martillo	tigre	caracol	1	diablo	N/A	N/A
270	PIS	1984	1	2	1	2	N/A	3	N/A	N/A	N/A	2	N/A	N/A	N/A
271	PIS	1950	1	NA		1	1	1	azul	N/A	N/A	3	N/A	N/A	N/A
272	PIS	1964	2	2	1	1	4	2	N/A	N/A	N/A	3	N/A	N/A	N/A
273	PIS	1985	1	2	1	1	4	1	diamante	N/A	N/A	3	N/A	N/A	N/A
274	PIS	1962	2	3	2	1	4	2	N/A	N/A	N/A	3	N/A	N/A	N/A
275	PIS	1935	1	1	2	1	2	1	martillo	N/A	N/A	1	tollo	N/A	N/A
276	PIS	1986	2	2	1	2	N/A	1	diamante	N/A	N/A	3	N/A	N/A	N/A
277	PIS	1951	1	1	2	1	1	1	cachalote	N/A	N/A	N/A	N/A	N/A	N/A
278	PIS	1970	1	2	1	1	5	3	N/A	N/A	N/A	3	N/A	N/A	N/A
279	PIS	1978	2	3	1	1	5	3	N/A	N/A	N/A	3	N/A	N/A	N/A
280	PIS	1975	2	2	1	1	4	1	diamante	N/A	N/A	3	N/A	N/A	N/A
281	PIS	1973	2	4	1	1	5	1	diamante	N/A	N/A	3	N/A	N/A	N/A
282	PIS	1982	2	3	1	1	5	1	azul	N/A	N/A	3	N/A	N/A	N/A
283	PIS	1979	2	3	2	1	4	1	diamante	N/A	N/A	3	N/A	N/A	N/A
284	PIS	1942	1	1	2	1	1	1	azul	diamante	martillo	1	blanco	N/A	N/A
285	PIS	1987	2	2	1	1	5	1	diamante	N/A	N/A	2	N/A	N/A	N/A
286	PIS	1960	2	2	1	1	2	1	ballena	N/A	N/A	1	ballena	N/A	N/A
287	PIS	1958	1	2	1	1	4	1	azul	gato	N/A	1	tollo	N/A	N/A
288	PIS	1961	1	2	1	1	4	1	tollo	N/A	N/A	1	tollo	N/A	N/A
289	PIS	1970	1	3	1	1	2	1	diamante	N/A	N/A	3	N/A	N/A	N/A
290	PIS	1971	2	3	2	1	4	1	tollo	N/A	N/A	1	tollo	N/A	N/A
291	PIS	1974	1	3	1	1	4	2	N/A	N/A	N/A	N/A	N/A	N/A	N/A
292	PIS	1949	2	4	1	1	3	1	tiburon azul	N/A	N/A	1	tollo	N/A	N/A
293	PIS	1973	2	4	1	1	2	2	N/A	N/A	N/A	1	N/A	N/A	N/A
294	PIS	1971	2	3	1	1	5	3	N/A	N/A	N/A	N/A	N/A	N/A	N/A
295	PIS	1983	2	2	1	1	3	2	N/A	N/A	N/A	3	N/A	N/A	N/A
296	PIS	1949	2	1	2	1	3	2	N/A	N/A	N/A	3	N/A	N/A	N/A
297	PIS	1956	1	3	1	1	4	3	N/A	N/A	N/A	3	N/A	N/A	N/A
298	PIS	1958	2	3	2	1	3	1	tiburon grndes	N/A	N/A	3	N/A	N/A	N/A
299	PIS	1985	2	NA		1	3	3	N/A	N/A	N/A	3	N/A	N/A	N/A
300	PIS	1969	2	3	1	1	4	1	tiburon azul	N/A	N/A	3	N/A	N/A	N/A
301	PIS	1960	2	3	1	1	5	2	N/A	N/A	N/A	N/A	N/A	N/A	N/A
302	PIS	1974	2	3	1	1	3	1	tiburon azul	N/A	N/A	3	N/A	N/A	N/A
303	PIS	1954	2	2	2	1	3	1	comun	N/A	N/A	3	N/A	N/A	N/A
304	PIS	1948	1	2	1	3	N/A	1	tiburon azul	N/A	N/A	3	N/A	N/A	N/A
305	PIS	1972	2	3	1	1	5	1	tiburon azul	N/A	N/A	3	N/A	N/A	N/A
306	PIS	1985	1	4	2	2	N/A	1	tiburon azul	martillo	N/A	N/A	N/A	N/A	N/A
307	PIS	1978	2	3	1	1	3	2	N/A	N/A	N/A	3	N/A	N/A	N/A
308	PIS	1993	2	1	1	1	3	1	tiburon azul	martillo	N/A	1	tollo	N/A	N/A
309	PIS	1958	2	3	1	1	1	1	tiburones mediano	N/A	N/A	3	N/A	N/A	N/A
310	PIS	1980	2	2	1	1	5	1	tiburon pequeños	tollo	N/A	1	tollo	N/A	N/A
311	PIS	1975	1	3	1	3	N/A	2	N/A	N/A	N/A	3	N/A	N/A	N/A
312	PIS	1970	1	3	2	3	N/A	3	N/A	N/A	N/A	3	N/A	N/A	N/A
313	PIS	1987	1	3	1	3	N/A	2	N/A	N/A	N/A	3	N/A	N/A	N/A
314	PIS	1988	2	3	1	3	N/A	3	N/A	N/A	N/A	3	N/A	N/A	N/A
315	PIS	1975	1	3	1	1	5	3	N/A	N/A	N/A	3	N/A	N/A	N/A
316	PIS	1957	1	1	1	1	3	1	tiburon blanco	N/A	N/A	3	N/A	N/A	N/A
317	PIS	1971	1	2	1	1	3	1	tiburon blanco	N/A	N/A	1	N/A	N/A	N/A
318	PIS	1951	1	1	1	1	4	1	tiburon blanco	N/A	N/A	3	N/A	N/A	N/A
319	PIS	1965	1	2	2	1	5	1	N/A	N/A	N/A	3	N/A	N/A	N/A
320	PIS	1972	1	4	1	1	5	2	N/A	N/A	N/A	3	N/A	N/A	N/A
321	PIS	1976	1	2	2	1	3	3	N/A	N/A	N/A	3	N/A	N/A	N/A
322	PIS	1996	1	4	2	1	3	3	N/A	N/A	N/A	3	N/A	N/A	N/A
323	PIS	1961	1	2	2	1	2	2	N/A	N/A	N/A	2	N/A	N/A	N/A
324	PIS	1945	1	1	2	3	N/A	3	N/A	N/A	N/A	3	N/A	N/A	N/A
325	PIS	1984	2	3	1	1	5	3	N/A	N/A	N/A	3	N/A	N/A	N/A
326	PIS	1957	1	1	2	3	N/A	3	N/A	N/A	N/A	3	N/A	N/A	N/A
327	PIS	1988	2	4	2	3	N/A	2	N/A	N/A	N/A	3	N/A	N/A	N/A
328	PIS	1987	2	3	1	3	N/A	1	N/A	N/A	N/A	3	N/A	N/A	N/A
329	PIS	1950	1	2	1	1	3	1	N/A	N/A	N/A	3	N/A	N/A	N/A
330	PIS	1967	2	2	1	1	5	3	N/A	N/A	N/A	3	N/A	N/A	N/A
331	PIS	1961	2	2	2	1	5	1	N/A	N/A	N/A	3	N/A	N/A	N/A
332	PIS	1970	1	1	2	1	5	2	N/A	N/A	N/A	3	N/A	N/A	N/A
333	PIS	1986	1	3	1	1	N/A	3	N/A	N/A	N/A	3	N/A	N/A	N/A
334	PIS	1940	1	2	2	1	4	3	N/A	N/A	N/A	3	N/A	N/A	N/A
335	PIS	1990	1	3	1	1	5	1	N/A	N/A	N/A	3	N/A	N/A	N/A
336	PIS	1960	2	NA		N/A	N/A	N/A	N/A	N/A	N/A	N/A	N/A	N/A	N/A
337	PIS	1987	2	3	1	1	5	3	N/A	N/A	N/A	3	N/A	N/A	N/A
338	PIS	1971	1	2	1	1	5	3	N/A	N/A	N/A	3	N/A	N/A	N/A
339	PIS	1954	1	2	1	1	5	1	N/A	N/A	N/A	3	N/A	N/A	N/A
340	PIS	1984	1	4	2	1	4	3	N/A	N/A	N/A	3	N/A	N/A	N/A
341	PIS	1978	2	2	1	1	4	3	N/A	N/A	N/A	3	N/A	N/A	N/A
342	PIS	1959	1	2	1	1	4	3	N/A	N/A	N/A	3	N/A	N/A	N/A
343	PIS	1998	1	4	2	3	N/A	3	N/A	N/A	N/A	3	N/A	N/A	N/A
344	PIS	1994	1	1	2	1	4	1	martillo	azul	N/A	1	martillo	N/A	N/A
345	PIS	N/A	N/A	4	1	1	5	1	tollo	N/A	N/A	1	tollo	N/A	N/A
346	PIS	1983	1	3	2	1	5	3	N/A	N/A	N/A	3	N/A	N/A	N/A
347	PIS	1992	N/A	4	1	1	N/A	1	tollo	N/A	N/A	1	tollo	martillo	N/A
348	PIS	1984	N/A	4	2	1	N/A	1	N/A	N/A	N/A	3	N/A	N/A	N/A
349	PIS	1996	N/A	3	1	1	N/A	1	N/A	N/A	N/A	3	N/A	N/A	N/A
350	PIS		1	3	1	1	6	3	N/A	N/A	N/A	3	N/A	N/A	N/A
351	PIS	1988	2	4	1	N/A	N/A	3	N/A	N/A	N/A	3	N/A	N/A	N/A
352	PIU	1980	2	2	1	1	3	3	N/A	N/A	N/A	3	N/A	N/A	N/A
353	PIU	1992	2	3	1	1	3	3	N/A	N/A	N/A	3	N/A	N/A	N/A
354	PIU	1996	2	2	1	1	3	3	N/A	N/A	N/A	3	N/A	N/A	N/A
355	PIU	1983	2	4	1	1	3	3	N/A	N/A	N/A	2	N/A	N/A	N/A
356	PIU	1974	1	3	2	1	3	3	N/A	N/A	N/A	3	N/A	N/A	N/A
357	PIU	1973	2	2	2	1	4	3	N/A	N/A	N/A	3	N/A	N/A	N/A
358	PIU	1959	1	2	1	1	2	2	N/A	N/A	N/A	2	N/A	N/A	N/A
359	PIU	1995	2	4	2	1	5	3	N/A	N/A	N/A	3	N/A	N/A	N/A
360	PIU	1990	2	3	1	1	4	3	N/A	N/A	N/A	3	N/A	N/A	N/A
361	PIU	1980	1	4	1	1	3	1	tiburon blanco	N/A	N/A	1	tiburon leche	N/A	N/A
362	PIU	1958	1	3	1	1	3	1	tiburon negro	N/A	N/A	1	tiburon negro	N/A	N/A
363	PIU	1984	2	3	1	1	3	3	N/A	N/A	N/A	3	N/A	N/A	N/A
364	PIU	1946	2	1	2	1	3	2	N/A	N/A	N/A	2	N/A	N/A	N/A
365	PIU	1987	1	2	1	1	3	2	N/A	N/A	N/A	2	N/A	N/A	N/A
366	PIU	1970	1	3	1	1	3	2	N/A	N/A	N/A	2	N/A	N/A	N/A
367	PIU	1986	1	2	2	1	3	1	tiburon blanco	N/A	N/A	2	N/A	N/A	N/A
368	PIU	1989	2	4		1	3	2	N/A	N/A	N/A	2	N/A	N/A	N/A
369	PIU	1975	1	4	1	1	3	2	N/A	N/A	N/A	2	N/A	N/A	N/A
370	PIU	1979	2	4	1	1	3	3	N/A	N/A	N/A	3	N/A	N/A	N/A
371	PIU	1960	1	2	1	1	3	1	tiburon blanco	N/A	N/A	3	N/A	N/A	N/A
372	PIU	1984	1	4	1	1	5	1	tigre	diamante	N/A	2	N/A	N/A	N/A
373	PIU	1987	2	4	1	1	5	1	tigre	blanco	azul	1	N/A	N/A	N/A
374	PIU	1979	2	4	1	1	5	1	N/A	N/A	N/A	2	N/A	N/A	N/A
375	PIU	1983	1	4	1	3	3	1	blanco	toro	N/A	3	N/A	N/A	N/A
376	PIU	1985	2	2	1	2	N/A	1	blanco	N/A	N/A	2	N/A	N/A	N/A
377	PIU	1980	1	4	1	2	N/A	1	N/A	N/A	N/A	3	N/A	N/A	N/A
378	PIU	1980	1	3	1	1	5	1	N/A	N/A	N/A	3	N/A	N/A	N/A
379	PIU	1978	2	4	2	3	N/A	1	N/A	N/A	N/A	3	N/A	N/A	N/A
380	PIU	1983	2	4	1	2	N/A	1	N/A	N/A	N/A	3	N/A	N/A	N/A
381	PIU	1979	1	4	1	1	5	1	blanco	martillo	N/A	3	N/A	N/A	N/A
382	PIU	1981	1	4	1	2	N/A	1	N/A	N/A	N/A	3	N/A	N/A	N/A
383	PIU	1980	2	4	1	1	5	1	blanco	N/A	N/A	3	N/A	N/A	N/A
384	PIU	1979	2	4	1	1	3	1	N/A	N/A	N/A	3	N/A	N/A	N/A
385	PIU	1985	2	4	1	1	4	1	N/A	N/A	N/A	2	N/A	N/A	N/A
386	PIU	1986	2	4	1	1	3	1	diamante	martillo	toro	3	N/A	N/A	N/A
387	PIU		2	4	1	1	5	1	azul	martillo	blanco	3	N/A	N/A	N/A
388	PIU	1975	2	2	1	1	6	1	N/A	N/A	N/A	2	N/A	N/A	N/A
389	PIU	1980	1	4	1	1	3	1	N/A	N/A	N/A	3	N/A	N/A	N/A
390	PIU	1982	1	4	2	1	5	1	N/A	N/A	N/A	3	N/A	N/A	N/A
391	PIU	1983	2	4	1	1	5	1	N/A	N/A	N/A	2	N/A	N/A	N/A
392	PIU	1980	1	3	1	1	2	1	tollo	N/A	N/A	1	N/A	N/A	N/A
393	PIU	1974	1	3	1	1	1	2	N/A	N/A	N/A	2	N/A	N/A	N/A
394	PIU	1965	1	2	1	1	N/A	1	tollo	N/A	N/A	2	N/A	N/A	N/A
395	PIU		1	4	1	1	2	1	tollo	N/A	N/A	1	N/A	N/A	N/A
396	PIU	1978	2	3	1	1	3	1	tollo	N/A	N/A	2	N/A	N/A	N/A
397	PIU	1980	1	3	1	1	2	3	N/A	N/A	N/A	3	N/A	N/A	N/A
398	PIU	1958	1	3	1	1	2	1	tollo	N/A	N/A	2	N/A	N/A	N/A
399	PIU	1982	2	3	1	1	2	1	tollo	N/A	N/A	2	N/A	N/A	N/A
400	PIU	1975	1	4	1	1	2	1	N/A	N/A	N/A	1	N/A	N/A	N/A
401	PIU	1979	2	2	1	1	2	1	tollo	N/A	N/A	1	espada	N/A	N/A
402	PIU	1987	2	3	1	1	2	1	tollo	N/A	N/A	1	espada	N/A	N/A
403	PIU	1968	1	1	2	1	2	1	N/A	N/A	N/A	2	N/A	N/A	N/A
404	PIU	1969	2	2	1	1	1	2	N/A	N/A	N/A	2	N/A	N/A	N/A
405	PIU	1975	1	4	1	1	1	2	N/A	N/A	N/A	2	N/A	N/A	N/A
406	PIU	1980	1	3	1	1	2	2	N/A	N/A	N/A	2	N/A	N/A	N/A
407	PIU	1979	1	4	1	1	1	2	N/A	N/A	N/A	2	N/A	N/A	N/A
408	PIU	1977	2	4	1	1	2	1	tollo	N/A	N/A	1	espada	N/A	N/A
409	PIU	1981	2	2	1	1	2	1	tollo	N/A	N/A	1	espada	N/A	N/A
410	PIU	1990	2	4	2	1	1	2	N/A	N/A	N/A	2	N/A	N/A	N/A
411	PIU	1959	2	4	1	1	3	2	N/A	N/A	N/A	3	N/A	N/A	N/A
412	PIU	1941	2	4	1	1	5	1	tiburon azul	tiburon blanco	N/A	2	N/A	N/A	N/A
413	PIU	1965	2	NA		1	5	1	N/A	N/A	N/A	3	N/A	N/A	N/A
414	PIU	1983	1	NA		1	3	1	N/A	N/A	N/A	2	N/A	N/A	N/A
415	PIU	1977	1	4	2	1	1	3	N/A	N/A	N/A	3	N/A	N/A	N/A
416	PIU	1972	2	4	1	1	2	1	N/A	N/A	N/A	2	N/A	N/A	N/A
417	PIU	1980	1	4	1	1	4	2	N/A	N/A	N/A	2	N/A	N/A	N/A
418	PIU	1990	1	3	1	1	5	2	N/A	N/A	N/A	2	N/A	N/A	N/A
419	PIU	1984	2	4	1	1	4	1	N/A	N/A	N/A	2	N/A	N/A	N/A
420	PIU	1984	1	4	1	1	5	1	N/A	N/A	N/A	3	N/A	N/A	N/A
421	PIU	1996	2	2	1	1	5	3	N/A	N/A	N/A	3	N/A	N/A	N/A
422	PIU	1986	2	4	1	1	2	3	N/A	N/A	N/A	3	N/A	N/A	N/A
423	PIU	1955	2	4	1	1	5	3	N/A	N/A	N/A	3	N/A	N/A	N/A
424	PIU	1965	1	3	1	1	N/A	2	N/A	N/A	N/A	2	N/A	N/A	N/A
425	PIU	1991	1	4	2	1	4	3	N/A	N/A	N/A	3	N/A	N/A	N/A
426	PIU	1982	2	4	1	1	5	2	N/A	N/A	N/A	3	N/A	N/A	N/A
427	PIU	1963	1	4	1	1	1	1	N/A	N/A	N/A	1	N/A	N/A	N/A
428	PIU	1972	2	3	1	1	5	1	N/A	N/A	N/A	1	N/A	N/A	N/A
429	PIU	1969	1	2	1	1	4	2	N/A	N/A	N/A	3	N/A	N/A	N/A
430	PIU	1983	2	4	2	1	5	2	N/A	N/A	N/A	2	N/A	N/A	N/A
431	PIU	1965	2	1	2	1	2	2	N/A	N/A	N/A	2	N/A	N/A	N/A
432	PIU	1989	2	4	1	1	1	1	N/A	N/A	N/A	3	N/A	N/A	N/A
433	PIU	1979	1	4	1	1	3	2	N/A	N/A	N/A	3	N/A	N/A	N/A
434	PIU	1987	2	4	1	1	4	1	N/A	N/A	N/A	3	N/A	N/A	N/A
435	PIU	1979	2	4	1	1	3	1	tiburon azul	N/A	N/A	3	N/A	N/A	N/A
436	PIU	1993	1	3	1	1	2	2	N/A	N/A	N/A	2	N/A	N/A	N/A
437	PIU	1974	2	4	1	3	N/A	3	N/A	N/A	N/A	3	N/A	N/A	N/A
438	PIU	1983	2	4	1	1	3	3	N/A	N/A	N/A	3	N/A	N/A	N/A
439	PIU	1956	2	3	1	1	1	3	N/A	N/A	N/A	3	N/A	N/A	N/A
440	PIU	1981	2	4	1	1	1	1	N/A	N/A	N/A	2	N/A	N/A	N/A
441	PIU	1992	2	4	2	1	4	1	N/A	N/A	N/A	2	N/A	N/A	N/A
442	PIU	1986	2	4	1	1	5	2	N/A	N/A	N/A	2	N/A	N/A	N/A
443	PIU	1983	2	4	1	1	4	1	N/A	N/A	N/A	2	N/A	N/A	N/A
444	PIU	1979	2	4	1	1	3	1	N/A	N/A	N/A	3	N/A	N/A	N/A
445	PIU	1978	2	3	1	1	5	1	N/A	N/A	N/A	3	N/A	N/A	N/A
446	PIU	1981	2	4	1	1	2	3	N/A	N/A	N/A	3	N/A	N/A	N/A
447	PIU	1987	1	3	1	1	2	3	N/A	N/A	N/A	2	N/A	N/A	N/A
448	PIU	1966	2	4	1	1	2	3	N/A	N/A	N/A	3	N/A	N/A	N/A
449	PIU	1988	2	4	1	1	2	2	N/A	N/A	N/A	2	N/A	N/A	N/A
450	PIU	1987	N/A	4	1	1	5	2	N/A	N/A	N/A	2	N/A	N/A	N/A
451	PIU	1953	2	2	1	1	1	2	N/A	N/A	N/A	2	N/A	N/A	N/A
452	PIU	1978	1	3	1	1	1	2	N/A	N/A	N/A	2	N/A	N/A	N/A
453	PIU	1968	1	4	1	1	1	2	N/A	N/A	N/A	2	N/A	N/A	N/A
454	PIU	1960	2	2	1	1	1	2	N/A	N/A	N/A	1	tiburones BB	N/A	N/A
455	PIU	1977	1	4	1	1	2	1	tiburones BB	N/A	N/A	1	tiburones BB	N/A	N/A
456	PIU	1982	2	4	1	1	2	1	tiburon pequeños	N/A	N/A	3	N/A	N/A	N/A
457	TRU	1992	1	4	1	1	3	3	N/A	N/A	N/A	3	N/A	N/A	N/A
458	TRU	1984	2	3	1	1	3	2	N/A	N/A	N/A	3	N/A	N/A	N/A
459	TRU	1980	1	4	1	1	3	3	N/A	N/A	N/A	3	N/A	N/A	N/A
460	TRU	1995	1	4	1	1	3	3	N/A	N/A	N/A	3	N/A	N/A	N/A
461	TRU	1975	2	3	1	1	3	3	N/A	N/A	N/A	3	N/A	N/A	N/A
462	TRU	1970	2	4	1	1	3	3	N/A	N/A	N/A	3	N/A	N/A	N/A
463	TRU	1981	2	4	1	1	3	1	zorro	azul	N/A	3	N/A	N/A	N/A
464	PIU	1978	2	4	1	1	5	3	N/A	N/A	N/A	2	N/A	N/A	N/A
465	PIU	1956	2	2	1	1	2	3	N/A	N/A	N/A	3	N/A	N/A	N/A
466	PIU	1976	2	4	1	1	2	2	N/A	N/A	N/A	3	N/A	N/A	N/A
467	PIU	1952	2	2	1	1	2	3	N/A	N/A	N/A	3	N/A	N/A	N/A
468	PIU	1972	1	4	1	1	2	1	tiburones BB	N/A	N/A	1	tiburones BB	N/A	N/A
469	PIU	1976	1	3	1	1	1	1	tollo leche	N/A	N/A	1	tollo leche	N/A	N/A
470	PIU	1953	1	2	1	1	2	1	tollo leche	N/A	N/A	1	tollo leche	N/A	N/A
471	PIU	1967	2	4	1	1	2	2	N/A	N/A	N/A	2	N/A	N/A	N/A
472	PIU	1954	2	2	1	1	2	2	N/A	N/A	N/A	2	N/A	N/A	N/A
473	PIU	1967	2	2	1	1	2	2	N/A	N/A	N/A	2	N/A	N/A	N/A
474	PIU	1950	1	4	1	1	1	1	tollo leche	N/A	N/A	1	tollo leche	N/A	N/A
475	PIU	1950	2	4	1	1	1	1	tollo leche	N/A	N/A	1	tollo leche	N/A	N/A
476	PIU	1991	1	4	2	1	2	1	tollo leche	N/A	N/A	1	tollo leche	N/A	N/A
477	PIU	1949	2	2	1	1	1	2	N/A	N/A	N/A	2	N/A	N/A	N/A
478	PIU	1975	2	4	1	1	1	1	tollo leche	N/A	N/A	1	tollo leche	N/A	N/A
479	PIU	1966	2	2	1	1	2	2	N/A	N/A	N/A	3	N/A	N/A	N/A
480	PIU	1990	2	4	1	1	5	2	N/A	N/A	N/A	3	N/A	N/A	N/A
481	PIU	1996	2	4	2	1	5	2	N/A	N/A	N/A	3	N/A	N/A	N/A
482	PIU	1995	1	4	2	1	3	3	N/A	N/A	N/A	2	N/A	N/A	N/A
483	PIU	1982	2	4	1	1	4	1	N/A	N/A	N/A	1	azul	N/A	N/A
484	PIU	1979	2	3	2	1	3	2	N/A	N/A	N/A	3	N/A	N/A	N/A
485	PIU	1976	2	2	1	1	3	2	N/A	N/A	N/A	3	N/A	N/A	N/A
486	PIU	1977	2	3	2	1	3	2	N/A	N/A	N/A	3	N/A	N/A	N/A
487	PIU	1981	1	3	1	1	3	2	N/A	N/A	N/A	3	N/A	N/A	N/A
488	PIU	1970	2	2	1	1	3	3	N/A	N/A	N/A	3	N/A	N/A	N/A
489	PIU	1948	1	3	1	1	3	1	tiburon leche	tiburon azul	N/A	1	tiburon leche	N/A	N/A
490	PIU	1953	2	3	1	1	4	1	tiburon azul	tiburon leche	N/A	1	tiburon leche	N/A	N/A
491	PIU	1985	1	4	1	1	4	2	N/A	N/A	N/A	3	N/A	N/A	N/A
492	PIU	1978	1	3	1	1	5	1	tiburon leche	diamante	azul	1	leche	N/A	N/A
493	PIU	1945	2	2	2	1	2	1	N/A	N/A	N/A	1	tiburon leche	N/A	N/A
494	PIU	1976	2	3	2	1	3	1	azul	N/A	N/A	1	leche	N/A	N/A
495	PIU	1975	1	4	1	1	4	2	N/A	N/A	N/A	3	N/A	N/A	N/A
496	PIU	1955	2	2	1	1	5	3	N/A	N/A	N/A	3	N/A	N/A	N/A
497	PIU	1970	2	3	1	1	4	1	azul	N/A	N/A	2	N/A	N/A	N/A
498	PIU	1968	2	2	1	1	4	2	N/A	N/A	N/A	2	N/A	N/A	N/A
499	PIU	1968	1	3	1	1	3	2	N/A	N/A	N/A	3	N/A	N/A	N/A
500	PIU	1989	2	4	2	1	3	1	N/A	N/A	N/A	3	N/A	N/A	N/A
501	PIU	1985	1	2	1	1	3	2	N/A	N/A	N/A	3	N/A	N/A	N/A
502	PIU	1998	1	3	2	1	3	3	N/A	N/A	N/A	3	N/A	N/A	N/A
503	PIU	1994	2	4	2	1	5	3	N/A	N/A	N/A	3	N/A	N/A	N/A
504	PIU	1973	1	2	1	1	3	3	N/A	N/A	N/A	3	N/A	N/A	N/A
505	PIU	1981	2	2	2	1	3	3	N/A	N/A	N/A	3	N/A	N/A	N/A
506	PIU	1990	2	2	1	1	5	3	N/A	N/A	N/A	3	N/A	N/A	N/A
507	PIU	1975	2	3	2	1	3	3	N/A	N/A	N/A	3	N/A	N/A	N/A
508	PIU	1980	2	2	1	1	4	3	N/A	N/A	N/A	3	N/A	N/A	N/A
509	PIU	1978	2	2	1	1	4	3	N/A	N/A	N/A	3	N/A	N/A	N/A
510	PIU	1991	2	4	2	1	3	2	N/A	N/A	N/A	3	N/A	N/A	N/A
511	PIU	1992	2	3	1	1	4	1	N/A	N/A	N/A	3	N/A	N/A	N/A
512	PIU	1988	2	4	1	1	4	2	N/A	N/A	N/A	3	N/A	N/A	N/A
513	PIU	1980	2	2	1	1	5	2	N/A	N/A	N/A	3	N/A	N/A	N/A
514	PIU	1975	2	3	1	1	4	1	tiburon blanco	tollo	N/A	1	tollo	N/A	N/A
515	PIU	1971	2	2	2	1	3	1	N/A	N/A	N/A	2	N/A	N/A	N/A
516	PIU	1986	1	2	1	1	4	1	N/A	N/A	N/A	3	N/A	N/A	N/A
517	PIU	1990	2	4	2	1	2	1	N/A	N/A	N/A	3	N/A	N/A	N/A
518	PIU	1962	1	3	2	1	4	1	N/A	N/A	N/A	3	N/A	N/A	N/A
519	PIU	1995	1	2	1	1	4	2	N/A	N/A	N/A	3	N/A	N/A	N/A
520	PIU	1987	1	3	1	2	N/A	1	tiburon azul	N/A	N/A	N/A	N/A	N/A	N/A
521	PIU	1989	1	4	1	1	2	1	tiburon blanco	N/A	N/A	3	N/A	N/A	N/A
522	PIU	1976	2	4	1	1	4	1	N/A	N/A	N/A	3	N/A	N/A	N/A
523	PIU	1978	2	4	1	1	5	1	N/A	N/A	N/A	3	N/A	N/A	N/A
524	PIU	1983	2	2	1	1	5	1	N/A	N/A	N/A	N/A	N/A	N/A	N/A
525	PIU	1990	1	4	1	1	3	1	N/A	N/A	N/A	3	N/A	N/A	N/A
526	PIU	1981	2	4	1	1	1	1	N/A	N/A	N/A	3	N/A	N/A	N/A
527	PIU	1969	2	2	1	1	5	2	N/A	N/A	N/A	3	N/A	N/A	N/A
528	PIU	1952	2	2	1	1	4	1	N/A	N/A	N/A	3	N/A	N/A	N/A
529	PIU	1950	2	4	1	1	4	1	N/A	N/A	N/A	3	N/A	N/A	N/A
530	PIU	1980	2	4	1	1	5	1	N/A	N/A	N/A	3	N/A	N/A	N/A
531	PIU	1956	1	3	1	1	2	2	N/A	N/A	N/A	3	N/A	N/A	N/A
532	PIU	1964	1	4	1	1	4	1	tollo	N/A	N/A	3	N/A	N/A	N/A
533	PIU	1971	2	4	1	1	4	1	tiburon blanco	N/A	N/A	3	N/A	N/A	N/A
534	PIU	1985	1	3	1	1	4	1	N/A	N/A	N/A	2	N/A	N/A	N/A
535	PIU	1965	1	3	1	1	4	1	N/A	N/A	N/A	2	N/A	N/A	N/A
536	PIU	1976	2	4	1	1	4	1	N/A	N/A	N/A	3	N/A	N/A	N/A
537	PIU	1960	1	3	1	1	3	1	N/A	N/A	N/A	1	N/A	N/A	N/A
538	PIU	1959	1	4	1	1	2	1	N/A	N/A	N/A	N/A	N/A	N/A	N/A
539	PIU	1988	1	4	1	1	3	1	N/A	N/A	N/A	3	N/A	N/A	N/A
540	PIU	1984	2	3	1	1	5	1	tiburon blanco	N/A	N/A	3	N/A	N/A	N/A
541	PIU	1970	2	4	2	1	5	2	N/A	N/A	N/A	2	N/A	N/A	N/A
542	PIU	1992	1	4	1	1	1	1	tiburon agua caliente	N/A	N/A	3	N/A	N/A	N/A
543	PIU	1974	2	3	1	1	5	1	N/A	N/A	N/A	1	N/A	N/A	N/A
544	PIU	1989	2	4	1	1	4	1	tiburon azul	tiburon blanco	N/A	2	N/A	N/A	N/A
545	PIU	1994	1	4	2	1	5	1	tiburon azul	N/A	N/A	2	N/A	N/A	N/A
546	PIU	1997	2	4	1	1	4	1	tiburon azul	N/A	N/A	3	N/A	N/A	N/A
547	PIU	1985	2	3	1	1	5	1	N/A	N/A	N/A	3	N/A	N/A	N/A
548	PIU	1969	2	3	2	1	5	1	N/A	N/A	N/A	2	N/A	N/A	N/A
549	PIU	1995	2	4	2	1	5	1	tiburon azul	N/A	N/A	2	N/A	N/A	N/A
550	PIU	1956	2	3	1	1	2	1	tiburon azul	tiburon blanco	N/A	1	N/A	N/A	N/A
551	PIU	1973	2	4	1	1	4	1	N/A	N/A	N/A	2	N/A	N/A	N/A
552	PIU	1996	2	4	2	1	3	1	tiburon azul	N/A	N/A	2	N/A	N/A	N/A
553	PIU	1968	2	3	1	1	4	1	tiburon azul	tiburon blanco	N/A	1	N/A	N/A	N/A
554	PIU	1959	1	2	1	1	5	1	N/A	N/A	N/A	2	N/A	N/A	N/A
555	PIU	1987	2	4	1	1	5	2	N/A	N/A	N/A	3	N/A	N/A	N/A
556	PIU	1996	2	4	2	1	5	1	tiburon blanco	N/A	N/A	3	N/A	N/A	N/A
557	PIU	1985	1	4	2	1	4	1	N/A	N/A	N/A	2	N/A	N/A	N/A
558	PIU	1962	1	2		1	1	1	tiburon azul	N/A	N/A	3	N/A	N/A	N/A
559	PIU	1963	2	3	1	1	4	1	tiburon azul	N/A	N/A	3	N/A	N/A	N/A
560	ILO	1985	2	4	1	2	N/A	2	N/A	N/A	N/A	2	N/A	N/A	N/A
561	ILO	1986	2	NA		2	N/A	3	N/A	N/A	N/A	2	N/A	N/A	N/A
562	ILO	1982	1	3	1	3	0	2	N/A	N/A	N/A	3	N/A	N/A	N/A
563	ILO	1990	2	2	1	2	N/A	3	N/A	N/A	N/A	3	N/A	N/A	N/A
564	ILO	1974	1	3	1	2	N/A	3	N/A	N/A	N/A	3	N/A	N/A	N/A
565	ILO	1985	1	2	1	3	N/A	2	N/A	N/A	N/A	3	N/A	N/A	N/A
566	ILO	1989	2	3	1	3	N/A	2	N/A	N/A	N/A	3	N/A	N/A	N/A
567	ILO	1981	2	4	1	2	0	3	N/A	N/A	N/A	3	N/A	N/A	N/A
568	ILO	1982	2	4	1	2	N/A	3	N/A	N/A	N/A	1	azul	N/A	N/A
569	ILO	1965	2	4	1	1	5	1	azul	N/A	N/A	3	N/A	N/A	N/A
570	ILO	1972	2	3	1	1	N/A	1	tollo	N/A	N/A	1	tollo	N/A	N/A
571	ILO	1986	1	4	1	3	N/A	3	N/A	N/A	N/A	2	N/A	N/A	N/A
572	ILO	1953	2	1	1	1	5	1	tollo	N/A	N/A	1	tollo	N/A	N/A
573	ILO	1959	1	4	1	1	5	1	diamante	N/A	N/A	3	N/A	N/A	N/A
574	ILO	1982	2	4	1	3	N/A	2	N/A	N/A	N/A	3	N/A	N/A	N/A
575	ILO	1972	1	4	1	1	4	1	diamante	martillo	N/A	N/A	N/A	N/A	N/A
576	ILO	1981	2	3	1	2	0	2	N/A	N/A	N/A	3	N/A	N/A	N/A
577	ILO	1982	2	4	1	3	N/A	1	barco	N/A	N/A	3	N/A	N/A	N/A
578	ILO	1993	1	4	1	3	N/A	2	N/A	N/A	N/A	2	N/A	N/A	N/A
579	ILO	1969	2	4	1	2	N/A	1	pez azul	N/A	N/A	3	N/A	N/A	N/A
580	ILO	1964	2	4	1	1	5	1	N/A	N/A	N/A	3	N/A	N/A	N/A
581	ILO	1976	2	3	1	3	N/A	2	N/A	N/A	N/A	3	N/A	N/A	N/A
582	ILO	1977	2	4	1	3	N/A	2	N/A	N/A	N/A	3	N/A	N/A	N/A
583	ILO	1974	2	3	2	3	N/A	2	N/A	N/A	N/A	3	N/A	N/A	N/A
584	ILO	1993	2	4	2	2	N/A	1	tiburon azul	N/A	N/A	3	N/A	N/A	N/A
585	ILO	1980	2	1	1	3	N/A	3	N/A	N/A	N/A	3	N/A	N/A	N/A
586	ILO	1981	2	4	1	3	N/A	1	N/A	N/A	N/A	3	N/A	N/A	N/A
587	ILO	1986	2	4	2	2	N/A	2	N/A	N/A	N/A	3	N/A	N/A	N/A
588	ILO	1979	2	2	1	2	N/A	1	azul	N/A	N/A	3	N/A	N/A	N/A
589	ILO	1971	1	4	1	1	4	2	N/A	N/A	N/A	2	N/A	N/A	N/A
590	ILO	1991	2	3	1	1	4	2	N/A	N/A	N/A	3	N/A	N/A	N/A
591	ILO	1962	2	3	1	3	N/A	2	N/A	N/A	N/A	3	N/A	N/A	N/A
592	ILO	1986	2	4	1	1	3	2	N/A	N/A	N/A	3	N/A	N/A	N/A
593	ILO	1971	1	3	1	3	N/A	2	N/A	N/A	N/A	3	N/A	N/A	N/A
594	ILO	1997	1	4	2	3	N/A	2	N/A	N/A	N/A	3	N/A	N/A	N/A
595	ILO	1988	2	4	1	3	N/A	2	N/A	N/A	N/A	3	N/A	N/A	N/A
596	ILO	1979	2	3	1	3	N/A	2	N/A	N/A	N/A	3	N/A	N/A	N/A
597	ILO	1970	2	4	1	2	N/A	2	N/A	N/A	N/A	3	N/A	N/A	N/A
598	ILO	1939	1	2	2	1	5	1	azul	N/A	N/A	2	N/A	N/A	N/A
599	ILO	1968	2	4	1	1	5	2	N/A	N/A	N/A	3	N/A	N/A	N/A
600	ILO	1965	2	4	1	1	4	1	N/A	N/A	N/A	3	N/A	N/A	N/A
601	ILO	1955	1	4	2	1	5	1	bufeo	N/A	N/A	3	N/A	N/A	N/A
602	ILO	1978	2	3	1	3	0	2	N/A	N/A	N/A	3	N/A	N/A	N/A
603	ILO	1989	2	3	1	3	N/A	3	N/A	N/A	N/A	3	N/A	N/A	N/A
604	ILO	1971	2	4	1	2	N/A	3	N/A	N/A	N/A	3	N/A	N/A	N/A
605	ILO	1966	1	3	1	2	N/A	3	N/A	N/A	N/A	2	N/A	N/A	N/A
606	ILO	1967	2	3	1	3	N/A	3	N/A	N/A	N/A	3	N/A	N/A	N/A
607	ILO	1991	2	3	1	3	N/A	2	N/A	N/A	N/A	3	N/A	N/A	N/A
608	ILO	1987	1	3	1	3	N/A	3	N/A	N/A	N/A	2	N/A	N/A	N/A
609	ILO	1992	2	4	1	3	N/A	3	N/A	N/A	N/A	3	N/A	N/A	N/A
610	ILO	1955	2	4	1	2	N/A	2	N/A	N/A	N/A	2	N/A	N/A	N/A
611	ILO	1942	1	1	1	1	4	1	tollo	machete	martillo	1	tollo	machete	martillo
612	ILO	1983	1	4	1	2	N/A	2	N/A	N/A	N/A	2	N/A	N/A	N/A
613	ILO	1972	1	3	1	2	N/A	2	N/A	N/A	N/A	2	N/A	N/A	N/A
614	ILO	1979	1	2	1	3	N/A	3	N/A	N/A	N/A	3	N/A	N/A	N/A
615	ILO	1996	2	4	2	2	N/A	3	N/A	N/A	N/A	3	N/A	N/A	N/A
616	ILO	1971	2	4	1	1	5	1	tiburon pequeños	N/A	N/A	1	azul	N/A	N/A
617	ILO	1972	1	3	2	1	5	1	tollo	pez martillo	N/A	1	tollo	N/A	N/A
618	ILO	1981	1	3	1	1	3	1	diamante	perico	N/A	2	N/A	N/A	N/A
619	ILO	1960	2	NA		1	3	1	N/A	N/A	N/A	3	N/A	N/A	N/A
620	ILO	1987	1	4	1	2	N/A	2	N/A	N/A	N/A	3	N/A	N/A	N/A
621	ILO	1968	2	3	1	3	N/A	1	pez espada	N/A	N/A	3	N/A	N/A	N/A
622	ILO	1969	2	4	1	3	N/A	3	N/A	N/A	N/A	3	N/A	N/A	N/A
623	ILO	1996	1	4	2	1	1	1	N/A	N/A	N/A	3	N/A	N/A	N/A
624	ILO	1959	1	3	1	1	5	1	azul	N/A	N/A	1	azul	N/A	N/A
625	ILO	1980	2	4	1	1	2	1	albacora	N/A	N/A	1	albacora	N/A	N/A
626	ILO	1976	2	3	1	1	4	1	tiburon blanco	N/A	N/A	1	pez espada	N/A	N/A
627	ILO	1963	2	4	2	3	N/A	1	N/A	N/A	N/A	3	N/A	N/A	N/A
628	ILO	1970	2	3	1	3	N/A	1	N/A	N/A	N/A	1	tiburon azul	N/A	N/A
629	ILO	1990	2	4	2	1	5	1	azul	N/A	N/A	1	azul	N/A	N/A
630	ILO	1959	2	4	2	3	N/A	3	N/A	N/A	N/A	2	N/A	N/A	N/A
631	ILO	1994	2	3	1	2	N/A	1	tollo	tiburon martillo	N/A	N/A	N/A	N/A	N/A
632	ILO	1978	1	3	1	2	N/A	2	N/A	N/A	N/A	3	N/A	N/A	N/A
633	ILO	1990	1	2	1	3	N/A	3	N/A	N/A	N/A	3	N/A	N/A	N/A
634	ILO	1990	1	4	1	2	0	2	N/A	N/A	N/A	3	N/A	N/A	N/A
635	ILO	1977	2	4	2	3	N/A	1	N/A	N/A	N/A	3	N/A	N/A	N/A
636	ILO	1982	2	4	2	2	N/A	3	N/A	N/A	N/A	N/A	N/A	N/A	N/A
637	ILO	1992	2	2	1	3	0	2	N/A	N/A	N/A	2	N/A	N/A	N/A
638	ILO	1968	2	3	1	2	N/A	2	N/A	N/A	N/A	3	N/A	N/A	N/A
639	ILO	1985	2	4	2	3	N/A	2	N/A	N/A	N/A	3	N/A	N/A	N/A
640	ILO	1969	1	3	1	1	4	1	tollo	azul	N/A	1	tollo	azul	N/A
641	ILO	1985	1	4	2	1	2	3	N/A	N/A	N/A	3	N/A	N/A	N/A
642	ILO	1962	1	2	1	1	3	1	tiburon azul	N/A	N/A	1	tollo	N/A	N/A
643	ILO	1994	2	4	1	3	N/A	2	N/A	N/A	N/A	2	N/A	N/A	N/A
644	ILO	1985	1	3	1	1	4	1	diamante	N/A	N/A	1	diamante	N/A	N/A
645	ILO	1995	2	4	2	2	N/A	1	diamante	N/A	N/A	2	N/A	N/A	N/A
646	ILO	1985	2	3	2	3	N/A	2	N/A	N/A	N/A	3	N/A	N/A	N/A
647	ILO	1966	1	2	2	1	5	1	diamante	tollo	N/A	3	N/A	N/A	N/A
648	ILO	1987	2	2	2	1	5	3	N/A	N/A	N/A	1	N/A	N/A	N/A
649	ILO	1993	1	3	2	3	N/A	1	diamante	martillo	N/A	3	N/A	N/A	N/A
650	ILO	1975	2	3	2	1	5	1	tollo	N/A	N/A	1	tollo	N/A	N/A
651	ILO	1971	2	3	2	3	N/A	1	martillo	N/A	N/A	3	N/A	N/A	N/A
652	ILO	1968	2	3	1	1	5	1	martillo	N/A	N/A	2	N/A	N/A	N/A
653	ILO	1976	2	4	1	1	5	1	tollo	N/A	N/A	1	tollo	N/A	N/A
654	ILO	1983	N/A	4	1	1	4	1	tollo	N/A	N/A	1	tollo	N/A	N/A
655	ILO	1987	2	3	2	3	N/A	1	diamante	N/A	N/A	3	N/A	N/A	N/A
656	ILO	1995	1	3	1	3	N/A	1	tollo	diamante	N/A	3	N/A	N/A	N/A
657	ILO	1983	1	3	1	1	5	1	tollo	martillo	N/A	1	tollo	N/A	N/A
658	ILO	1978	1	2	1	3	N/A	1	diamante	azul	N/A	1	diamante	N/A	N/A
659	ILO	1985	1	4	1	3	N/A	1	tollo	N/A	N/A	3	N/A	N/A	N/A
660	ILO	1971	2	4	1	3	N/A	3	N/A	N/A	N/A	3	N/A	N/A	N/A
661	ILO	1987	2	3	1	2	N/A	1	diamante	N/A	N/A	3	N/A	N/A	N/A
662	ILO	1985	1	4	1	3	N/A	2	N/A	N/A	N/A	3	N/A	N/A	N/A
663	ILO	1978	1	4	2	3	N/A	2	N/A	N/A	N/A	3	N/A	N/A	N/A
664	ILO	1981	2	4	2	3	N/A	2	N/A	N/A	N/A	3	N/A	N/A	N/A
665	ILO	1987	2	4	2	3	N/A	2	N/A	N/A	N/A	3	N/A	N/A	N/A
666	ILO	1982	2	4	1	3	N/A	2	N/A	N/A	N/A	3	N/A	N/A	N/A
667	ILO	1983	2	4	1	3	N/A	2	N/A	N/A	N/A	3	N/A	N/A	N/A
668	ILO	1982	1	4	1	2	N/A	2	N/A	N/A	N/A	3	N/A	N/A	N/A
669	ILO	1989	1	3	1	1	5	1	diamante	N/A	N/A	1	diamante	N/A	N/A
670	ILO	1986	2	3	1	3	N/A	2	N/A	N/A	N/A	3	N/A	N/A	N/A
671	ILO	1980	2	4	2	3	N/A	2	N/A	N/A	N/A	3	N/A	N/A	N/A
672	ILO	1980	2	3	1	3	N/A	2	N/A	N/A	N/A	3	N/A	N/A	N/A
673	ILO	1982	2	4	1	1	5	2	N/A	N/A	N/A	3	N/A	N/A	N/A
674	ILO	1987	2	3	1	1	5	2	N/A	N/A	N/A	2	N/A	N/A	N/A
675	ILO	1977	2	2	1	1	4	1	diamante	martillo	N/A	3	N/A	N/A	N/A
676	ILO	1985	1	3	1	3	N/A	2	N/A	N/A	N/A	3	N/A	N/A	N/A
677	ILO	1981	2	4	1	1	5	2	N/A	N/A	N/A	2	N/A	N/A	N/A
678	ILO	1985	2	3	1	3	N/A	3	N/A	N/A	N/A	3	N/A	N/A	N/A
679	ILO	1980	1	3	1	1	5	3	N/A	N/A	N/A	3	N/A	N/A	N/A
680	ILO	1989	2	4	1	3	N/A	1	N/A	N/A	N/A	3	N/A	N/A	N/A
681	ILO	1984	2	2	1	2	5	1	pinchirata	martillo	diamante	1	tollo	N/A	N/A
682	ILO	1963	2	4	1	3	N/A	1	azulejo	N/A	N/A	3	N/A	N/A	N/A
683	ILO	1997	1	4	2	3	N/A	1	N/A	N/A	N/A	3	N/A	N/A	N/A
684	ILO	1990	2	4	1	3	N/A	1	espada	leon	N/A	3	N/A	N/A	N/A
685	ILO	1989	2	4	2	3	N/A	1	azulejo	N/A	N/A	3	N/A	N/A	N/A
686	ILO	1979	2	4	1	3	N/A	1	blanco	N/A	N/A	3	N/A	N/A	N/A
687	ILO	1993	1	3	1	3	N/A	3	N/A	N/A	N/A	3	N/A	N/A	N/A
688	ILO	1994	2	3	2	1	6	1	N/A	N/A	N/A	3	N/A	N/A	N/A
689	ILO	1994	2	4	2	3	N/A	1	azul	diamante	N/A	3	N/A	N/A	N/A
690	ILO	1976	1	3	2	3	N/A	1	N/A	N/A	N/A	3	N/A	N/A	N/A
691	ILO	1970	1	4	1	2	N/A	1	tollo	N/A	N/A	3	N/A	N/A	N/A
692	ILO	1969	2	1	1	1	4	1	tollo	azul	N/A	1	tollo	N/A	N/A
693	ILO	1978	2	3	2	2	N/A	1	diamante	N/A	N/A	1	diamante	N/A	N/A
694	ILO	1980	2	3	1	3	N/A	3	N/A	N/A	N/A	3	N/A	N/A	N/A
695	ILO	1957	2	3	1	1	3	1	tollo	azul	diamante	1	diamante	tollo	N/A
696	ILO	1972	2	3	2	2	N/A	1	diamante	N/A	N/A	2	N/A	N/A	N/A
697	ILO	1998	1	4	2	1	4	1	azul	diamante	tollo	1	tollo	diamante	N/A
698	ILO	1948	1	2	2	1	4	1	azulejo	diamante	tollo	1	azueljo	N/A	N/A
699	ILO	1993	1	3	1	2	N/A	1	tollo	N/A	N/A	3	N/A	N/A	N/A
700	ILO	1983	2	3	1	3	N/A	1	martillo	N/A	N/A	3	N/A	N/A	N/A
701	ILO	1980	2	3	1	3	N/A	1	azulejo	N/A	N/A	3	N/A	N/A	N/A
702	ILO	1995	2	4	1	3	N/A	1	azul	N/A	N/A	3	N/A	N/A	N/A
703	ILO	1967	2	3	1	1	3	1	N/A	N/A	N/A	1	tollo	N/A	N/A
704	ILO	1992	1	4	1	3	N/A	3	N/A	N/A	N/A	3	N/A	N/A	N/A
705	ILO	1990	1	4	2	3	N/A	1	martillo	N/A	N/A	3	N/A	N/A	N/A
706	ILO	1992	1	4	2	3	N/A	2	N/A	N/A	N/A	3	N/A	N/A	N/A
707	ILO	1978	1	3	1	3	N/A	3	N/A	N/A	N/A	3	N/A	N/A	N/A
708	ILO	1996	2	4	2	3	N/A	1	N/A	N/A	N/A	3	N/A	N/A	N/A
709	ILO	1996	2	4	2	3	N/A	1	azul	diamante	N/A	1	diamante	N/A	N/A
710	ILO	1967	2	4	2	1	5	2	N/A	N/A	N/A	1	tollo	N/A	N/A
711	ILO	1983	1	4	2	1	5	1	azul	diamante	tigre	1	azul	N/A	N/A
712	ILO	1995	2	4	2	3	N/A	1	azul	N/A	N/A	3	N/A	N/A	N/A
713	ILO	1984	2	3	1	3	N/A	1	martillo	N/A	N/A	3	N/A	N/A	N/A
714	ILO	1962	1	3	1	1	5	2	N/A	N/A	N/A	3	N/A	N/A	N/A
715	ILO	1972	2	3	2	1	5	1	azul	N/A	N/A	3	N/A	N/A	N/A
716	ILO	1986	2	4	1	3	N/A	2	N/A	N/A	N/A	2	N/A	N/A	N/A
717	ILO	1983	1	3	1	3	N/A	1	martillo	N/A	N/A	3	N/A	N/A	N/A
718	ILO	1977	1	4	1	1	5	1	N/A	N/A	N/A	1	N/A	N/A	N/A
719	ILO	1981	2	4	1	3	N/A	2	N/A	N/A	N/A	2	N/A	N/A	N/A
720	ILO	1993	1	3	2	3	N/A	3	N/A	N/A	N/A	3	N/A	N/A	N/A
721	ILO	1991	2	4	2	3	N/A	1	azul	N/A	N/A	3	N/A	N/A	N/A
722	ILO	1989	2	3	2	2	N/A	3	N/A	N/A	N/A	3	N/A	N/A	N/A
723	ILO	1984	2	4	2	3	N/A	3	N/A	N/A	N/A	3	N/A	N/A	N/A
724	ILO	1979	1	4	2	2	N/A	3	N/A	N/A	N/A	1	azul	N/A	N/A
725	ILO	1979	2	4	1	2	N/A	3	N/A	N/A	N/A	3	N/A	N/A	N/A
726	ILO	1973	1	4	1	3	N/A	2	N/A	N/A	N/A	3	N/A	N/A	N/A
727	ILO	1977	2	4	1	1	3	1	tiburon azul	N/A	N/A	1	tiburon azul	N/A	N/A
728	ILO	1975	2	4	1	3	N/A	2	N/A	N/A	N/A	3	N/A	N/A	N/A
729	ILO	1983	1	4	1	2	N/A	3	N/A	N/A	N/A	3	N/A	N/A	N/A
731	PIS	1982	1	NA		1	N/A	1	blanco	N/A	N/A	3	N/A	N/A	N/A
732	PIS	1958	1	4	1	3	N/A	N/A	N/A	N/A	N/A	3	N/A	N/A	N/A
733	PIS	1961	2	3	1	2	N/A	2	N/A	N/A	N/A	3	N/A	N/A	N/A
734	PIS	1974	2	2	1	3	N/A	3	N/A	N/A	N/A	3	N/A	N/A	N/A
735	PIS	1979	2	3	1	1	5	2	N/A	N/A	N/A	2	N/A	N/A	N/A
736	PIS		1	2	1	3	N/A	3	N/A	N/A	N/A	2	N/A	N/A	N/A
737	PIS	1969	2	2	1	3	N/A	3	N/A	N/A	N/A	3	N/A	N/A	N/A
738	PIS	1964	2	4	1	3	N/A	3	N/A	N/A	N/A	3	N/A	N/A	N/A
739	PIS	1985	2	2	1	2	N/A	3	N/A	N/A	N/A	3	N/A	N/A	N/A
740	PIS	1967	2	3	1	1	5	3	N/A	N/A	N/A	N/A	N/A	N/A	N/A
741	PIS	1958	2	2	1	2	N/A	2	N/A	N/A	N/A	N/A	N/A	N/A	N/A
742	PIS	1972	2	2	1	3	N/A	3	N/A	N/A	N/A	3	N/A	N/A	N/A
743	PIS	1959	2	2	1	2	N/A	2	N/A	N/A	N/A	3	N/A	N/A	N/A
744	PIS	1988	1	4	1	1	4	1	chicos	N/A	N/A	3	N/A	N/A	N/A
745	PIS	1965	N/A	2	1	1	4	2	N/A	N/A	N/A	3	N/A	N/A	N/A
746	PIS	1989	1	3	1	1	3	1	grande	N/A	N/A	3	N/A	N/A	N/A
747	PIS	1984	1	3	1	1	N/A	2	N/A	N/A	N/A	3	N/A	N/A	N/A
748	PIS	1984	2	2	2	3	N/A	2	N/A	N/A	N/A	3	N/A	N/A	N/A
749	PIS	1977	2	2	1	3	N/A	2	N/A	N/A	N/A	3	N/A	N/A	N/A
750	PIS	1974	2	3	2	1	5	2	N/A	N/A	N/A	3	N/A	N/A	N/A
751	PIS	1986	1	3	1	1	4	2	N/A	N/A	N/A	2	N/A	N/A	N/A
752	PIS	1986	1	3	1	1	3	1	martillo	N/A	N/A	3	N/A	N/A	N/A
753	PIS	1968	2	2	2	1	3	1	N/A	N/A	N/A	2	N/A	N/A	N/A
754	PIS	1961	1	3	1	1	4	1	blanco	N/A	N/A	1	blanco	N/A	N/A
755	PIS	1994	1	3	2	1	4	2	N/A	N/A	N/A	3	N/A	N/A	N/A
756	PIS	1989	2	2	1	1	5	1	tiburon corcobados	N/A	N/A	3	N/A	N/A	N/A
757	PIS	1971	1	2	1	1	3	3	N/A	N/A	N/A	3	N/A	N/A	N/A
758	PIS	1988	2	3	1	3	N/A	2	N/A	N/A	N/A	3	N/A	N/A	N/A
759	PIS	1965	1	1	1	1	4	2	N/A	N/A	N/A	3	N/A	N/A	N/A
760	PIS	1993	1	3	1	1	5	1	blanco	N/A	N/A	3	N/A	N/A	N/A
761	PIS	1987	1	3	1	3	N/A	2	N/A	N/A	N/A	3	N/A	N/A	N/A
762	PIS	1991	1	2	1	1	5	2	N/A	N/A	N/A	3	N/A	N/A	N/A
763	PIS	1963	2	3	1	1	3	2	N/A	N/A	N/A	3	N/A	N/A	N/A
764	PIS	1995	1	3	2	2	N/A	2	N/A	N/A	N/A	2	N/A	N/A	N/A
765	PIS	1990	2	3	1	1	3	2	N/A	N/A	N/A	3	N/A	N/A	N/A
766	PIS	1995	2	2	2	3	N/A	2	N/A	N/A	N/A	3	N/A	N/A	N/A
767	PIS	1993	2	4	2	2	N/A	2	N/A	N/A	N/A	3	N/A	N/A	N/A
768	PIS	1955	1	NA		1	5	2	N/A	N/A	N/A	2	N/A	N/A	N/A
769	PIS	1988	1	3	1	1	4	1	martillo	N/A	N/A	1	tollo	N/A	N/A
770	PIS	1988	1	3	1	1	3	2	N/A	N/A	N/A	3	N/A	N/A	N/A
771	PIS	1957	1	3	1	3	0	3	N/A	N/A	N/A	3	N/A	N/A	N/A
772	PIS	1985	1	2	1	2	0	3	N/A	N/A	N/A	3	N/A	N/A	N/A
773	PIS	1990	2	2	1	2	N/A	3	N/A	N/A	N/A	3	N/A	N/A	N/A
775	PIS	1985	2	2	1	2	N/A	3	N/A	N/A	N/A	3	N/A	N/A	N/A
776	PIS	1990	1	3	1	2	N/A	3	N/A	N/A	N/A	3	N/A	N/A	N/A
777	PIS	1992	2	2	1	3	N/A	3	N/A	N/A	N/A	3	N/A	N/A	N/A
778	PIS	1996	2	4	2	3	N/A	2	N/A	N/A	N/A	3	N/A	N/A	N/A
779	PIS	1959	1	2	1	2	0	3	N/A	N/A	N/A	3	N/A	N/A	N/A
780	PIS	1976	2	2	1	3	0	2	N/A	N/A	N/A	3	N/A	N/A	N/A
781	PIS	1990	1	4	1	1	3	3	N/A	N/A	N/A	1	tollo	N/A	N/A
782	PIS	1962	N/A	2	2	1	3	1	tiburon rojo	N/A	N/A	1	N/A	N/A	N/A
783	PIS	1970	2	2	2	1	1	3	N/A	N/A	N/A	3	N/A	N/A	N/A
784	PIS	1990	2	2	1	3	0	3	N/A	N/A	N/A	3	N/A	N/A	N/A
785	PIS	1994	1	4	2	3	N/A	3	N/A	N/A	N/A	3	N/A	N/A	N/A
786	PIS	1968	1	3	1	2	N/A	3	N/A	N/A	N/A	3	N/A	N/A	N/A
788	ILO	1990	2	4	1	3	N/A	3	N/A	N/A	N/A	3	N/A	N/A	N/A
789	ILO	1970	2	4	1	1	2	1	tiburon blanco	N/A	N/A	1	tiburon azul	N/A	N/A
790	ILO	1980	1	4	1	3	N/A	3	N/A	N/A	N/A	3	N/A	N/A	N/A
791	ILO	1982	2	3	1	3	N/A	2	N/A	N/A	N/A	3	N/A	N/A	N/A
792	ILO	1984	1	4	1	1	5	2	N/A	N/A	N/A	1	diamante	N/A	N/A
793	ILO	1981	2	3	1	3	N/A	1	azul	N/A	N/A	3	N/A	N/A	N/A
798	ILO	1981	2	3	1	3	N/A	3	N/A	N/A	N/A	3	N/A	N/A	N/A
799	ILO	1981	2	3	1	2	N/A	2	N/A	N/A	N/A	3	N/A	N/A	N/A
800	ILO	1961	2	1	2	1	4	3	N/A	N/A	N/A	3	N/A	N/A	N/A
801	ILO	1978	1	2	1	3	N/A	3	N/A	N/A	N/A	3	N/A	N/A	N/A
802	ILO	1992	2	4	2	2	N/A	2	N/A	N/A	N/A	3	N/A	N/A	N/A
803	ILO	1985	2	4	1	3	N/A	3	N/A	N/A	N/A	3	N/A	N/A	N/A
804	ILO	1975	1	3	1	1	2	1	tollo	diamante	N/A	1	diamante	N/A	N/A
805	ILO	1970	2	4	1	1	3	1	diamante	azul	tollo	1	tollo	N/A	N/A
806	ILO	1977	1	4	1	1	3	1	diamante	tollo	azul	1	diamante	tollo	N/A
808	ILO	1972	1	2	1	2	N/A	1	azul	N/A	N/A	3	N/A	N/A	N/A
809	ILO	1968	2	4	1	2	N/A	1	azul	N/A	N/A	3	N/A	N/A	N/A
810	ILO	1975	2	3	1	1	4	1	tollo	diamante	azul	1	tollo	diamante	N/A
811	ILO	1973	1	4	1	1	3	1	azul	diamante	N/A	1	azul	N/A	N/A
812	ILO	1976	1	4	1	1	3	1	tollo	diamante	N/A	1	tollo	diamante	N/A
813	ILO	1973	1	3	1	1	4	1	tollo	azul	N/A	1	tollo	N/A	N/A
814	ILO	1971	1	3	1	1	3	1	azul	diamante	tollo	1	diamante	tollo	N/A
815	ILO	1967	1	4	1	1	3	1	azul	tollo	N/A	1	azul	tollo	N/A
816	ILO	1971	2	3	2	1	3	1	N/A	N/A	N/A	2	N/A	N/A	N/A
817	ILO	1980	2	3	1	2	N/A	1	tollo	N/A	N/A	2	N/A	N/A	N/A
818	ILO	1964	2	4	1	1	5	1	tollo	diamante	N/A	1	tollo	diamante	N/A
819	ILO	1976	2	3	1	1	3	1	tollo	N/A	N/A	1	tollo	N/A	N/A
820	ILO	1983	2	4	1	2	N/A	1	tollo	N/A	N/A	3	N/A	N/A	N/A
821	ILO	1975	2	4	1	1	3	1	tollo	azul	diamante	1	tollo	diamante	N/A
827	TUM	1973	2	4	2	1	2	1	N/A	N/A	N/A	3	N/A	N/A	N/A
828	TUM	1993	2	4	2	1	5	1	N/A	N/A	N/A	3	N/A	N/A	N/A
829	TUM	1958	2	3	1	1	1	1	N/A	N/A	N/A	3	N/A	N/A	N/A
830	TUM	1974	2	4	1	1	1	1	N/A	N/A	N/A	3	N/A	N/A	N/A
831	TUM	1967	2	3	1	1	2	1	N/A	N/A	N/A	3	N/A	N/A	N/A
832	TUM	1972	2	4	1	1	2	1	N/A	N/A	N/A	3	N/A	N/A	N/A
833	TUM	1984	2	4	1	1	2	1	tiburon blanco	tigre	azul	2	N/A	N/A	N/A
834	TUM	1980	2	3	1	1	1	1	N/A	N/A	N/A	3	N/A	N/A	N/A
835	TUM	1970	1	4	1	1	5	1	N/A	N/A	N/A	3	N/A	N/A	N/A
836	TUM	1982	2	2	1	1	5	1	N/A	N/A	N/A	3	N/A	N/A	N/A
837	TUM	1976	1	1	2	1	3	1	N/A	N/A	N/A	3	N/A	N/A	N/A
838	TUM	1997	2	2	1	1	4	1	N/A	N/A	N/A	3	N/A	N/A	N/A
839	TUM	1985	2	1	2	1	2	1	N/A	N/A	N/A	3	N/A	N/A	N/A
840	TUM	1983	2	2	1	1	1	1	N/A	N/A	N/A	2	N/A	N/A	N/A
841	TUM	1978	1	1	2	1	3	1	tiburon azul	martillo	blanco	2	N/A	N/A	N/A
842	TUM	1950	2	1	2	1	2	1	N/A	N/A	N/A	3	N/A	N/A	N/A
843	TUM	1973	2	2	1	1	1	1	N/A	N/A	N/A	3	N/A	N/A	N/A
844	TUM	1959	1	1	2	1	5	1	tiburon blanco	tigre	martillo	3	N/A	N/A	N/A
845	TUM	1955	1	1	2	1	5	1	N/A	N/A	N/A	3	N/A	N/A	N/A
846	TUM	1990	1	4	1	1	2	1	N/A	N/A	N/A	3	N/A	N/A	N/A
847	TUM	1959	2	1	1	1	2	1	N/A	N/A	N/A	3	N/A	N/A	N/A
848	TUM	1938	2	1	2	1	5	2	N/A	N/A	N/A	2	N/A	N/A	N/A
849	TUM	1943	1	4	2	1	2	1	azul	blanco	N/A	3	N/A	N/A	N/A
850	TUM	1982	2	3	1	1	2	1	tiburon blanco	tiburon tigre	N/A	3	N/A	N/A	N/A
851	TUM	1947	1	3	1	1	4	1	N/A	N/A	N/A	3	N/A	N/A	N/A
852	TUM	1951	1	2	2	1	5	1	N/A	N/A	N/A	2	N/A	N/A	N/A
853	TUM	1986	1	3	1	1	1	1	N/A	N/A	N/A	2	N/A	N/A	N/A
854	TUM	1950	1	3	2	1	3	1	N/A	N/A	N/A	3	N/A	N/A	N/A
855	TUM	1968	2	4	1	1	3	1	N/A	N/A	N/A	3	N/A	N/A	N/A
856	TUM	1989	1	4	1	1	1	1	N/A	N/A	N/A	3	N/A	N/A	N/A
857	TUM	1983	2	2	1	1	2	2	N/A	N/A	N/A	3	N/A	N/A	N/A
858	TUM	1955	2	2	1	1	2	1	tiburon azul	tiburon oobado	N/A	3	N/A	N/A	N/A
859	TUM	1979	1	4	1	1	5	1	N/A	N/A	N/A	3	N/A	N/A	N/A
860	TUM	1959	2	1	1	1	2	1	N/A	N/A	N/A	3	N/A	N/A	N/A
861	TUM	1984	1	3	1	1	2	1	N/A	N/A	N/A	3	N/A	N/A	N/A
862	TUM	1976	2	2	1	1	3	1	N/A	N/A	N/A	3	N/A	N/A	N/A
863	TUM	1953	2	3	1	1	4	1	N/A	N/A	N/A	3	N/A	N/A	N/A
864	TUM	1975	1	4	1	1	3	1	N/A	N/A	N/A	3	N/A	N/A	N/A
865	TUM	1989	1	4	1	1	3	1	N/A	N/A	N/A	3	N/A	N/A	N/A
866	TUM	1981	2	3	1	1	5	1	N/A	N/A	N/A	3	N/A	N/A	N/A
867	TUM	1949	1	1	1	1	3	2	N/A	N/A	N/A	2	N/A	N/A	N/A
868	TUM	1965	1	2	2	1	2	1	martillo	N/A	N/A	3	N/A	N/A	N/A
869	TUM	1978	1	4	1	1	4	1	tiburon blanco	N/A	N/A	2	N/A	N/A	N/A
870	TUM	1972	2	3	1	1	3	1	tiburon tigre	N/A	N/A	2	N/A	N/A	N/A
871	TUM	1974	1	4	1	1	3	1	martillo	tiburon blanco	N/A	1	tollo	N/A	N/A
872	TUM	1943	1	2	2	1	2	1	tiburon martillo	tiburon tigre	N/A	2	N/A	N/A	N/A
873	TUM	1945	2	3	1	1	2	1	tiburon blanco	N/A	N/A	2	N/A	N/A	N/A
874	TUM	1970	1	4	1	1	2	1	tollo	N/A	N/A	1	tollo	N/A	N/A
875	TUM	1965	1	2	1	1	2	1	tiburon tigre	N/A	N/A	2	N/A	N/A	N/A
876	TUM	1994	1	4	2	1	2	2	N/A	N/A	N/A	2	N/A	N/A	N/A
877	TUM	1988	1	4	1	1	4	1	tiburon martillo	N/A	N/A	3	N/A	N/A	N/A
878	TUM	1990	2	4	2	1	2	3	N/A	N/A	N/A	3	N/A	N/A	N/A
879	TUM	1989	1	4	1	1	3	2	N/A	N/A	N/A	2	N/A	N/A	N/A
880	TUM	1945	1	1	1	1	2	1	tiburon tigre	tollo	N/A	1	tollo	N/A	N/A
881	TUM	1963	1	2	1	1	2	1	tiburon tigre	N/A	N/A	2	N/A	N/A	N/A
882	TUM	1967	2	2	1	1	3	2	N/A	N/A	N/A	2	N/A	N/A	N/A
883	TUM	1975	2	4	1	1	2	1	N/A	N/A	N/A	2	N/A	N/A	N/A
884	TUM	1993	2	4	2	1	1	2	N/A	N/A	N/A	2	N/A	N/A	N/A
885	TUM	1990	2	3	1	1	5	2	N/A	N/A	N/A	2	N/A	N/A	N/A
886	TUM	1949	2	2	1	1	4	2	N/A	N/A	N/A	2	N/A	N/A	N/A
887	TUM	1959	2	2	2	1	1	1	N/A	N/A	N/A	3	N/A	N/A	N/A
888	TUM	1972	2	3	1	1	2	1	N/A	N/A	N/A	3	N/A	N/A	N/A
889	TUM	1984	2	4	1	1	1	1	tiburon blanco	N/A	N/A	1	tiburon blanco	N/A	N/A
890	TUM	1965	1	3	1	1	3	1	tiburon azul	N/A	N/A	1	tiburon azul	N/A	N/A
891	TUM	1966	2	1	2	1	1	1	tiburon blanco	N/A	N/A	1	tiburon blanco	N/A	N/A
892	TUM	1978	2	2	1	1	3	1	N/A	N/A	N/A	3	N/A	N/A	N/A
893	TUM	1993	1	2	1	1	3	1	tiburon martillo	N/A	N/A	2	N/A	N/A	N/A
894	TUM	1969	1	4	1	1	3	1	tiburon blanco	N/A	N/A	1	tiburon blanco	N/A	N/A
895	TUM	1988	1	2	1	1	2	1	tiburon blanco	N/A	N/A	1	tiburon blanco	N/A	N/A
896	TUM	1993	2	1	1	1	3	1	tiburon martillo	N/A	N/A	1	tiburon martillo	N/A	N/A
897	TUM	1993	1	2	1	1	1	1	tiburon blanco	N/A	N/A	1	tiburon blanco	N/A	N/A
898	TUM	1982	2	3	1	1	2	1	tiburon martillo	N/A	N/A	1	tiburon martillo	N/A	N/A
899	TUM	1976	2	1	2	1	4	1	tiburon azul	N/A	N/A	3	N/A	N/A	N/A
900	TUM	1985	1	3	1	1	2	1	tiburon azul	N/A	N/A	2	N/A	N/A	N/A
901	TUM	1974	1	3	1	1	3	1	tiburon blanco	N/A	N/A	1	tiburon blanco	N/A	N/A
902	TUM	1969	2	3	1	1	5	1	tiburon martillo	N/A	N/A	3	N/A	N/A	N/A
903	TUM		2	3	1	1	4	1	N/A	N/A	N/A	3	N/A	N/A	N/A
904	TUM	1993	2	4	1	1	5	1	tiburon martillo	N/A	N/A	1	N/A	N/A	N/A
905	TUM	1956	1	2	1	1	1	1	tiburon tintorera	tollo	cruceta	1	cruceta	N/A	N/A
906	TUM	1996	2	3	2	1	5	1	tiburon blanco	N/A	N/A	1	tiburon blanco	N/A	N/A
907	TUM	1989	1	3	1	1	1	2	N/A	N/A	N/A	2	N/A	N/A	N/A
908	TUM	1999	2	2	1	1	N/A	1	tiburon ballena	N/A	N/A	1	tollo	N/A	N/A
909	TUM	1990	2	2	1	1	N/A	1	tiburon ballena	N/A	N/A	1	tollo	N/A	N/A
910	TUM	1991	1	4	2	1	N/A	1	tiburon negro	N/A	N/A	2	N/A	N/A	N/A
911	TUM	1997	1	4	2	1	N/A	1	tiburon ballena	N/A	N/A	2	N/A	N/A	N/A
912	TUM	1999	1	2	1	1	N/A	1	tiburon azul	N/A	N/A	1	tollo	N/A	N/A
913	TUM	1990	1	3	1	1	5	1	N/A	N/A	N/A	N/A	N/A	N/A	N/A
914	TUM	1999	1	4	2	1	N/A	1	tiburon azul	N/A	N/A	1	tollo	N/A	N/A
915	TUM	1999	2	4	2	1	N/A	1	tiburon ballena	N/A	N/A	1	tollo	N/A	N/A
916	TUM	1997	1	4	2	1	N/A	2	N/A	N/A	N/A	3	N/A	N/A	N/A
917	TUM	1997	2	2	1	1	1	1	tiburon ballena	N/A	N/A	1	tollo	N/A	N/A
918	TUM	1997	1	4	2	1	1	2	N/A	N/A	N/A	2	N/A	N/A	N/A
919	TUM	1996	2	4	2	1	1	2	N/A	N/A	N/A	2	N/A	N/A	N/A
920	TUM	1990	1	2	1	1	N/A	1	tiburon ballena	N/A	N/A	1	tollo	N/A	N/A
921	TUM	1989	2	4	1	1	N/A	2	N/A	N/A	N/A	2	N/A	N/A	N/A
922	TUM	1997	2	4	2	1	1	2	N/A	N/A	N/A	2	N/A	N/A	N/A
923	TUM	1997	1	2	1	1	1	1	tiburon ballena	N/A	N/A	2	N/A	N/A	N/A
924	TUM	1990	2	4	1	1	1	3	N/A	N/A	N/A	2	N/A	N/A	N/A
925	TUM	1997	2	3	2	1	1	2	N/A	N/A	N/A	3	N/A	N/A	N/A
926	TUM	1990	N/A	2	1	1	N/A	1	tiburon azul	N/A	N/A	1	tollo	N/A	N/A
927	TUM	1990	1	4	2	1	5	1	N/A	N/A	N/A	2	N/A	N/A	N/A
929	TUM	1988	1	4	2	1	2	1	azul	balnco	tigre	1	N/A	N/A	N/A
931	TUM	1993	2	4	2	1	5	2	N/A	N/A	N/A	2	N/A	N/A	N/A
932	TUM	1990	2	4	2	1	5	2	N/A	N/A	N/A	2	N/A	N/A	N/A
933	TUM	1984	1	2	1	2	N/A	1	N/A	N/A	N/A	2	N/A	N/A	N/A
934	TUM	1989	2	3	1	1	3	2	N/A	N/A	N/A	2	N/A	N/A	N/A
935	TUM	1968	1	4	1	1	3	1	blanco	zorro	martillo	2	N/A	N/A	N/A
936	TUM	1968	2	4	1	1	4	2	N/A	N/A	N/A	2	N/A	N/A	N/A
937	TUM	1984	1	3	1	1	4	2	N/A	N/A	N/A	2	N/A	N/A	N/A
938	TUM	1995	2	4	2	2	N/A	2	N/A	N/A	N/A	2	N/A	N/A	N/A
939	TUM	1986	2	2	1	1	3	1	blanco	martillo	N/A	2	N/A	N/A	N/A
940	TUM	1980	1	2	1	1	3	3	N/A	N/A	N/A	3	N/A	N/A	N/A
941	TUM	1992	2	4	2	1	4	2	N/A	N/A	N/A	2	N/A	N/A	N/A
942	TUM	1990	1	4	2	1	5	2	N/A	N/A	N/A	3	N/A	N/A	N/A
943	TUM	1975	2	4	1	1	3	2	N/A	N/A	N/A	3	N/A	N/A	N/A
944	TUM	1989	1	4	2	1	3	1	tiburon azul	N/A	N/A	3	N/A	N/A	N/A
945	TUM	1960	1	4	1	1	2	1	martillo	blanco	N/A	2	N/A	N/A	N/A
946	TUM	1991	2	4	2	1	3	1	tiburon azul	N/A	N/A	2	N/A	N/A	N/A
947	TUM	1970	1	3	1	1	1	1	tiburon negro	tiburon blanco	N/A	2	N/A	N/A	N/A
948	TUM	1998	1	3	2	1	3	1	martillo	N/A	N/A	N/A	N/A	N/A	N/A
949	TUM	1958	1	2	1	1	2	1	martillo	tiburon blanco	N/A	1	N/A	N/A	N/A
950	TUM	1987	1	3	1	1	2	1	N/A	N/A	N/A	1	N/A	N/A	N/A
951	TUM	1987	1	4	1	1	2	1	tiburon martillo	tiburon manglar	N/A	N/A	N/A	N/A	N/A
952	TUM	1994	1	3	2	3	1	1	N/A	N/A	N/A	N/A	N/A	N/A	N/A
953	TUM	1979	1	3	1	1	2	1	tiburon blanco	N/A	N/A	1	N/A	N/A	N/A
954	TUM	1957	1	3	1	1	3	1	N/A	N/A	N/A	N/A	N/A	N/A	N/A
955	TUM	1988	2	3	1	1	3	1	martillo	N/A	N/A	2	N/A	N/A	N/A
956	TUM	1982	1	3	1	1	1	1	N/A	N/A	N/A	1	N/A	N/A	N/A
957	TUM	1992	2	3	1	1	2	1	martillo	N/A	N/A	1	N/A	N/A	N/A
958	TUM	1976	2	3	1	1	3	1	N/A	N/A	N/A	1	N/A	N/A	N/A
959	TUM	1983	1	3	1	1	3	1	tollo	martillo	N/A	1	tollo	N/A	N/A
960	TUM	1978	2	1	2	1	3	1	N/A	N/A	N/A	N/A	N/A	N/A	N/A
961	TUM	1980	1	3	1	1	2	1	N/A	N/A	N/A	1	N/A	N/A	N/A
962	TUM	1986	2	3	1	1	3	1	tiburon azul	N/A	N/A	1	N/A	N/A	N/A
963	TUM	1993	2	2	1	1	5	1	martillo	N/A	N/A	1	N/A	N/A	N/A
964	TUM	1963	2	2	2	1	2	1	N/A	N/A	N/A	1	N/A	N/A	N/A
965	TUM	1966	2	2	1	1	3	1	N/A	N/A	N/A	2	N/A	N/A	N/A
966	TUM	1957	1	3	1	1	3	1	martillo	tiburon azul	N/A	1	N/A	N/A	N/A
967	TUM	1986	1	4	1	1	1	1	N/A	N/A	N/A	2	N/A	N/A	N/A
968	TUM	1984	2	4	1	1	2	1	tiburon tigre	tiburon azul	N/A	2	N/A	N/A	N/A
969	TUM	1994	2	4	1	1	1	1	tiburon tigre	N/A	N/A	1	N/A	N/A	N/A
970	TUM	1976	2	4	1	1	1	1	tiburon blanco	tiburon tigre	N/A	1	tiburon tigre	N/A	N/A
971	TUM	1991	N/A	4	1	1	2	1	N/A	N/A	N/A	2	N/A	N/A	N/A
972	TUM	1984	2	4	1	1	2	1	tigre	N/A	N/A	2	N/A	N/A	N/A
973	TUM	1981	2	4	2	1	3	1	tigre	cabeza martillo	N/A	2	N/A	N/A	N/A
974	TUM	1974	2	4	1	1	3	1	N/A	N/A	N/A	2	N/A	N/A	N/A
975	TUM	1972	1	4	1	1	3	1	N/A	N/A	N/A	2	N/A	N/A	N/A
976	TUM	1993	1	4	2	1	5	1	N/A	N/A	N/A	2	N/A	N/A	N/A
977	TUM	1974	1	4	1	2	N/A	1	tiburon blanco	tiburon azul	N/A	2	N/A	N/A	N/A
978	TUM	1986	2	3	1	1	5	1	tiburon azul	tiburon tigre	tiburon cabeza martillo	1	N/A	N/A	N/A
979	TUM	1942	2	4	1	1	1	1	N/A	N/A	N/A	2	N/A	N/A	N/A
980	TUM	1973	N/A	3	1	1	4	1	N/A	N/A	N/A	3	N/A	N/A	N/A
981	TUM	1954	2	3	1	1	4	1	N/A	N/A	N/A	2	N/A	N/A	N/A
982	TUM	1981	1	4	1	1	3	1	N/A	N/A	N/A	1	N/A	N/A	N/A
983	TUM	1968	N/A	4	1	1	5	1	N/A	N/A	N/A	1	N/A	N/A	N/A
984	TUM	1958	2	4	1	1	4	1	N/A	N/A	N/A	1	N/A	N/A	N/A
985	TUM	1972	2	4	1	1	N/A	2	N/A	N/A	N/A	3	N/A	N/A	N/A
986	TUM	1973	2	4	1	1	5	1	N/A	N/A	N/A	3	N/A	N/A	N/A
987	TUM	1958	2	2	2	1	3	3	N/A	N/A	N/A	3	N/A	N/A	N/A
988	TUM	1987	2	3	1	1	2	1	N/A	N/A	N/A	3	N/A	N/A	N/A
989	TUM	1956	2	1	1	1	1	1	martillo	N/A	N/A	3	N/A	N/A	N/A
990	TUM	1978	2	2	2	1	3	1	tiburon blanco	N/A	N/A	3	N/A	N/A	N/A
991	TUM	1964	1	2	1	1	1	1	tiburon martillo	N/A	N/A	1	tollo	N/A	N/A
992	TUM	1978	2	2	2	1	1	1	tollo	N/A	N/A	1	tollo	N/A	N/A
993	TUM	1955	2	1	2	2	1	1	N/A	N/A	N/A	3	N/A	N/A	N/A
994	TUM	1989	1	4	1	1	1	1	tiburon martillo	tiburon blanco	N/A	1	tiburon blanco	N/A	N/A
995	TUM	1986	1	4	1	1	2	1	tiburon blanco	N/A	N/A	3	N/A	N/A	N/A
996	TUM	1957	1	2	1	1	3	1	tiburon blanco	N/A	N/A	3	N/A	N/A	N/A
997	TUM	1968	2	2	1	1	1	1	tiburon asesino	N/A	N/A	3	N/A	N/A	N/A
998	TUM	1993	2	2	1	1	2	N/A	N/A	N/A	N/A	N/A	N/A	N/A	N/A
999	TUM	1990	2	4	1	1	2	1	N/A	N/A	N/A	3	N/A	N/A	N/A
1000	TUM	1988	2	4	1	1	5	1	tiburon blanco	N/A	N/A	1	aguja	N/A	N/A
1001	TUM	1991	1	3	1	1	2	1	tiburon martillo	tiburon elefante	N/A	3	N/A	N/A	N/A
1002	TUM	1988	2	4	1	1	2	1	N/A	N/A	N/A	3	N/A	N/A	N/A
1003	TUM	1946	2	2	1	1	4	1	tiburon azul	N/A	N/A	1	tiburon azul	N/A	N/A
1004	TUM	1983	2	2	1	1	4	1	N/A	N/A	N/A	2	N/A	N/A	N/A
1005	TUM	1985	1	4	1	1	1	1	N/A	N/A	N/A	3	N/A	N/A	N/A
1006	TUM	1976	2	3	1	1	2	1	tiburon blanco	N/A	N/A	3	N/A	N/A	N/A
1007	CHI	1959	1	2	2	1	3	1	azul	tigre	martillo	1	tiburon azul	N/A	N/A
1008	CHI	1988	2	4	1	1	5	1	N/A	N/A	N/A	3	N/A	N/A	N/A
1009	CHI	1965	1	2	1	1	3	1	martillo	azul	tigre	1	azul	N/A	N/A
1010	CHI	1967	1	2	2	1	3	1	azul	N/A	N/A	1	martillo	azul	N/A
1011	CHI	1990	2	4	1	1	5	2	N/A	N/A	N/A	2	N/A	N/A	N/A
1013	CHI	1943	1	1	2	1	3	1	tiburon diamante	N/A	N/A	3	N/A	N/A	N/A
1014	CHI	1996	2	2	2	1	5	2	N/A	N/A	N/A	2	N/A	N/A	N/A
1015	CHI	1955	2	2	1	1	5	1	tiburon azul	N/A	N/A	3	N/A	N/A	N/A
1016	CHI	1996	1	2	2	1	3	1	N/A	N/A	N/A	1	N/A	N/A	N/A
1017	CHI	1985	1	4	1	3	N/A	1	tiburon martillo	N/A	N/A	3	N/A	N/A	N/A
1018	CHI	1959	2	2	1	1	5	1	N/A	N/A	N/A	2	N/A	N/A	N/A
1019	CHI	1988	2	2	1	1	5	1	N/A	N/A	N/A	1	N/A	N/A	N/A
1020	CHI	1983	1	2	2	1	1	1	perico	N/A	N/A	1	perico	N/A	N/A
1021	CHI	1959	2	2	2	1	4	1	N/A	N/A	N/A	2	N/A	N/A	N/A
1022	CHI	1997	1	2	1	1	3	1	tiburon martillo	N/A	N/A	2	N/A	N/A	N/A
1023	CHI	1996	1	2	1	1	5	1	tiburon azul	tiburon martillo	N/A	1	tiburon azul	N/A	N/A
1024	CHI	1995	2	3	2	1	3	1	tiburon azul	N/A	N/A	3	N/A	N/A	N/A
1025	CHI	1991	1	2	1	1	4	1	tiburon azul	N/A	N/A	3	N/A	N/A	N/A
1026	CHI	1981	1	4	1	3	N/A	1	martillo	N/A	N/A	3	N/A	N/A	N/A
1027	CHI	1979	2	2	1	3	N/A	1	diamante	N/A	N/A	3	N/A	N/A	N/A
1028	CHI	1987	1	3	2	1	2	2	N/A	N/A	N/A	3	N/A	N/A	N/A
1029	CHI	1948	2	2	1	3	N/A	3	N/A	N/A	N/A	3	N/A	N/A	N/A
1030	CHI	1985	1	4	2	1	3	3	N/A	N/A	N/A	3	N/A	N/A	N/A
1031	CHI	1978	1	4	2	1	3	1	tollito	N/A	N/A	3	N/A	N/A	N/A
1032	CHI	1993	2	2	1	1	3	1	N/A	N/A	N/A	3	N/A	N/A	N/A
1033	CHI	1984	2	4	1	3	N/A	1	martillo	N/A	N/A	3	N/A	N/A	N/A
1034	CHI	1954	2	2	1	1	4	1	N/A	N/A	N/A	3	N/A	N/A	N/A
1035	CHI	1975	2	4	1	3	N/A	1	tollo azul	N/A	N/A	3	N/A	N/A	N/A
1036	CHI	1994	1	2	1	1	N/A	1	N/A	N/A	N/A	3	N/A	N/A	N/A
1037	CHI	1990	1	4	1	1	3	3	N/A	N/A	N/A	3	N/A	N/A	N/A
1038	CHI	1953	1	2	2	1	3	1	diamante	N/A	N/A	1	tollo	N/A	N/A
1039	CHI	1996	2	2	1	3	N/A	1	N/A	N/A	N/A	3	N/A	N/A	N/A
1040	CHI	1996	2	4	2	1	2	2	N/A	N/A	N/A	3	N/A	N/A	N/A
1041	CHI	1980	2	2	2	3	N/A	2	N/A	N/A	N/A	3	N/A	N/A	N/A
1042	CHI	1960	1	2	2	3	N/A	1	N/A	N/A	N/A	3	N/A	N/A	N/A
1043	CHI	1980	1	2	1	1	3	1	N/A	N/A	N/A	3	N/A	N/A	N/A
1044	CHI	1977	2	2	1	1	2	1	azul	diamante	N/A	3	N/A	N/A	N/A
1045	CHI	1987	2	3	2	1	3	1	N/A	N/A	N/A	1	N/A	N/A	N/A
1046	CHI	1952	1	3	1	1	3	1	azul	martillo	N/A	3	N/A	N/A	N/A
1047	CHI	1970	2	4	1	1	4	2	N/A	N/A	N/A	3	N/A	N/A	N/A
1048	CHI	1980	2	4	1	3	N/A	2	N/A	N/A	N/A	N/A	N/A	N/A	N/A
1049	CHI	1971	2	2	1	1	5	2	N/A	N/A	N/A	N/A	N/A	N/A	N/A
1050	CHI	1970	2	3	1	1	4	2	N/A	N/A	N/A	3	N/A	N/A	N/A
1051	CHI	1965	1	1	2	1	5	1	tiburon azul	N/A	N/A	3	N/A	N/A	N/A
1052	CHI	1962	2	1	2	3	N/A	2	N/A	N/A	N/A	3	N/A	N/A	N/A
1053	CHI	1975	1	3	1	1	4	3	N/A	N/A	N/A	3	N/A	N/A	N/A
1054	CHI	1963	2	2	2	1	4	2	N/A	N/A	N/A	2	N/A	N/A	N/A
1055	CHI	1981	2	2	2	3	N/A	3	N/A	N/A	N/A	3	N/A	N/A	N/A
1056	CHI	1973	1	2	1	1	4	2	N/A	N/A	N/A	3	N/A	N/A	N/A
1057	CHI	1971	1	3	1	1	5	2	N/A	N/A	N/A	3	N/A	N/A	N/A
1058	CHI	1982	1	2	2	2	N/A	1	tiburon azul	tiburon blanco	N/A	3	N/A	N/A	N/A
1059	CHI	1961	1	4	1	3	N/A	3	N/A	N/A	N/A	3	N/A	N/A	N/A
1060	CHI	1977	1	2	1	1	5	2	N/A	N/A	N/A	3	N/A	N/A	N/A
1061	CHI	1981	1	2	1	1	5	3	N/A	N/A	N/A	3	N/A	N/A	N/A
1062	CHI	1970	1	2	2	1	5	1	tiburon blanco	tiburon azul	N/A	3	N/A	N/A	N/A
1063	CHI	1976	2	1	2	1	5	2	N/A	N/A	N/A	3	N/A	N/A	N/A
1064	CHI	1968	2	2	2	1	5	3	N/A	N/A	N/A	3	N/A	N/A	N/A
1065	CHI	1975	2	2	1	1	5	2	N/A	N/A	N/A	3	N/A	N/A	N/A
1066	CHI	1993	2	2	1	2	N/A	1	N/A	N/A	N/A	3	N/A	N/A	N/A
1067	CHI	1980	1	2	1	3	N/A	1	tiburon grande	tiburon martillo	N/A	3	N/A	N/A	N/A
1068	CHI	1978	2	2	1	3	N/A	1	tiburon tintorera	N/A	N/A	3	N/A	N/A	N/A
1069	CHI	1960	2	2	1	1	3	1	tiburon blanco	N/A	N/A	3	N/A	N/A	N/A
1070	CHI	1974	1	2	1	3	N/A	3	N/A	N/A	N/A	3	N/A	N/A	N/A
1071	CHI	1989	1	3	1	3	N/A	2	N/A	N/A	N/A	3	N/A	N/A	N/A
1072	CHI	1972	1	2	1	1	4	2	N/A	N/A	N/A	2	N/A	N/A	N/A
1073	CHI	1991	1	2	2	2	N/A	1	tiburon blanco	N/A	N/A	3	N/A	N/A	N/A
1074	CHI	1982	2	3	2	1	2	1	tiburon espada	N/A	N/A	3	N/A	N/A	N/A
1075	CHI	1994	1	4	2	2	N/A	3	N/A	N/A	N/A	3	N/A	N/A	N/A
1076	CHI	1976	1	2	1	1	1	1	tiburon azul	diamante	N/A	1	tiburon diamante	N/A	N/A
1077	CHI	1969	2	2	1	1	2	1	N/A	N/A	N/A	1	espada	N/A	N/A
1078	CHI	1973	1	3	1	1	3	1	espada	N/A	N/A	3	N/A	N/A	N/A
1079	CHI	1951	2	3	1	1	5	2	N/A	N/A	N/A	3	N/A	N/A	N/A
1080	CHI	1975	2	2	1	1	1	2	N/A	N/A	N/A	3	N/A	N/A	N/A
1081	CHI	1994	2	4	2	1	4	1	N/A	N/A	N/A	3	N/A	N/A	N/A
1082	CHI	1972	1	2	1	1	2	1	tiburon blanco	N/A	N/A	3	N/A	N/A	N/A
1083	CHI	1963	1	3	1	1	4	2	N/A	N/A	N/A	3	N/A	N/A	N/A
1084	CHI	1977	1	2	1	1	4	2	N/A	N/A	N/A	3	N/A	N/A	N/A
1085	CHI	1994	2	3	1	1	4	2	N/A	N/A	N/A	3	N/A	N/A	N/A
1086	CHI	1973	1	3	1	1	2	1	diamante	azul	N/A	1	tiburon diamante	tiburon blanco	N/A
1087	CHI	1971	2	2	1	1	1	1	tiburon zorro	N/A	N/A	2	N/A	N/A	N/A
1088	CHI	1978	2	4	1	1	1	1	N/A	N/A	N/A	3	N/A	N/A	N/A
1089	CHI	1967	1	3	2	1	5	1	tollo	N/A	N/A	1	tollo	N/A	N/A
1090	CHI	1971	2	2	2	1	5	1	no sabe	N/A	N/A	2	N/A	N/A	N/A
1091	CHI	1979	2	4	1	1	5	2	N/A	N/A	N/A	3	N/A	N/A	N/A
1092	CHI	1977	2	4	1	3	N/A	1	N/A	N/A	N/A	3	N/A	N/A	N/A
1093	CHI	1987	2	4	1	1	5	1	N/A	N/A	N/A	1	N/A	N/A	N/A
1094	CHI	1992	2	4	2	3	N/A	3	N/A	N/A	N/A	3	N/A	N/A	N/A
1095	CHI	1966	1	3	1	1	5	1	diamante	azul	N/A	1	N/A	N/A	N/A
1096	CHI	1983	1	4	1	1	5	1	tollo	martillo	N/A	1	tollo	N/A	N/A
1097	CHI	1956	1	2	1	1	5	2	N/A	N/A	N/A	3	N/A	N/A	N/A
1098	CHI	1976	1	2	2	2	N/A	2	N/A	N/A	N/A	2	N/A	N/A	N/A
1099	CHI	1976	1	4	1	1	5	2	N/A	N/A	N/A	3	N/A	N/A	N/A
1100	CHI	1969	2	3	2	1	5	1	negro	N/A	N/A	2	N/A	N/A	N/A
1101	CHI	1995	1	4	2	2	N/A	1	blanco	martillo	N/A	3	N/A	N/A	N/A
1102	CHI	1971	1	2	1	1	5	1	blanco	azul	N/A	1	tollo	N/A	N/A
1103	CHI	1974	2	4	1	3	N/A	1	tigre	azul	N/A	3	N/A	N/A	N/A
1104	CHI	1993	1	4	1	1	5	1	tollo	N/A	N/A	1	tollo	N/A	N/A
1105	CHI	1965	1	2	1	1	5	1	azul	tigre	N/A	3	N/A	N/A	N/A
1106	CHI	1969	2	3	1	1	3	2	N/A	N/A	N/A	2	N/A	N/A	N/A
1107	CHI	1978	1	4	1	1	5	3	N/A	N/A	N/A	1	tollo	N/A	N/A
1108	CHI	1989	1	4	1	3	N/A	1	N/A	N/A	N/A	3	N/A	N/A	N/A
1109	CHI	1990	1	2	1	3	4	1	N/A	N/A	N/A	N/A	N/A	N/A	N/A
1110	CHI	1986	2	4	1	3	N/A	1	N/A	N/A	N/A	3	N/A	N/A	N/A
1111	CHI	1985	1	3	1	1	4	1	tollo	martillo	N/A	3	N/A	N/A	N/A
1112	CHI	1990	2	4	2	3	N/A	1	N/A	N/A	N/A	3	N/A	N/A	N/A
1113	CHI	1985	1	3	1	2	N/A	2	N/A	N/A	N/A	2	N/A	N/A	N/A
1114	CHI	1988	2	2	2	1	4	1	martillo	N/A	N/A	3	N/A	N/A	N/A
1115	CHI	1990	1	2	1	3	N/A	1	N/A	N/A	N/A	3	N/A	N/A	N/A
1116	CHI	1982	2	2	1	1	3	1	N/A	N/A	N/A	1	tollo	N/A	N/A
1117	CHI	1988	2	4	1	1	3	1	N/A	N/A	N/A	1	tollo	N/A	N/A
1118	CHI	1984	1	2	2	3	N/A	1	tollo	diamante	N/A	3	N/A	N/A	N/A
1119	CHI	N/A	N/A	4	1	1	N/A	1	N/A	N/A	N/A	3	N/A	N/A	N/A
1120	CHI		1	3	2	2	N/A	1	tollo	martillo	N/A	3	N/A	N/A	N/A
1121	CHI		1	3	2	2	N/A	1	diamante	martillo	tollo	3	N/A	N/A	N/A
1122	CHI	1988	2	2	1	1	4	1	N/A	N/A	N/A	1	tollo	N/A	N/A
1123	CHI	N/A	N/A	2	1	3	N/A	1	N/A	N/A	N/A	3	N/A	N/A	N/A
1124	CHI		2	3	2	1	3	1	tollo	diamante	N/A	1	tollo	N/A	N/A
1125	CHI	1985	1	2	1	1	5	1	N/A	N/A	N/A	2	N/A	N/A	N/A
1126	CHI	1984	1	3	2	2	N/A	1	martillo	tollo	N/A	N/A	N/A	N/A	N/A
1127	CHI	1987	2	4	1	2	3	1	N/A	N/A	N/A	2	N/A	N/A	N/A
1128	CHI	1974	1	4	1	1	3	1	N/A	N/A	N/A	3	N/A	N/A	N/A
1129	CHI	1970	1	4	1	1	3	1	N/A	N/A	N/A	3	N/A	N/A	N/A
1130	CHI	1993	2	4	1	3	N/A	1	N/A	N/A	N/A	3	N/A	N/A	N/A
1131	CHI	1972	1	4	1	1	3	1	N/A	N/A	N/A	1	tollo	N/A	N/A
1132	CHI	1993	2	4	1	3	N/A	1	N/A	N/A	N/A	3	N/A	N/A	N/A
1133	CHI	1993	1	4	1	1	4	1	tollo	N/A	N/A	1	tollo	N/A	N/A
1134	CHI	1964	1	3	1	1	4	1	N/A	N/A	N/A	1	tollo	N/A	N/A
1135	CHI	1990	1	4	1	3	N/A	1	N/A	N/A	N/A	3	N/A	N/A	N/A
1136	CHI	1966	2	3	2	1	5	1	N/A	N/A	N/A	1	tollo	N/A	N/A
1137	CHI	1957	1	4	1	3	N/A	2	N/A	N/A	N/A	3	N/A	N/A	N/A
1138	CHI	1997	2	4	2	3	N/A	1	martillo	N/A	N/A	3	N/A	N/A	N/A
1139	CHI	1984	1	2	1	1	4	1	N/A	N/A	N/A	3	N/A	N/A	N/A
1140	CHI	1977	1	4	1	1	3	1	pez espada	N/A	N/A	3	N/A	N/A	N/A
1141	CHI	1979	2	4	1	1	4	1	tiburon azul	N/A	N/A	3	N/A	N/A	N/A
1142	CHI	1960	2	4	1	1	3	2	N/A	N/A	N/A	3	N/A	N/A	N/A
1143	CHI	1968	2	4	1	2	N/A	1	N/A	N/A	N/A	2	N/A	N/A	N/A
1144	CHI		2	3	1	1	4	2	N/A	N/A	N/A	3	N/A	N/A	N/A
1145	CHI	1976	2	2	1	1	4	1	N/A	N/A	N/A	3	N/A	N/A	N/A
1146	CHI	1961	2	2	2	1	2	1	N/A	N/A	N/A	3	N/A	N/A	N/A
1147	CHI	1994	2	4	2	1	1	1	N/A	N/A	N/A	3	N/A	N/A	N/A
1148	CHI	1957	2	4	2	3	N/A	1	martillo	N/A	N/A	3	N/A	N/A	N/A
1149	CHI	1959	1	4	2	1	4	1	blanco	N/A	N/A	3	N/A	N/A	N/A
1150	CHI	1969	2	4	2	2	N/A	3	N/A	N/A	N/A	3	N/A	N/A	N/A
1151	CHI	1957	1	4	2	1	2	1	blanco	martillo	N/A	N/A	N/A	N/A	N/A
1152	CHI	1994	1	4	2	3	N/A	1	tiburon martillo	N/A	N/A	3	N/A	N/A	N/A
1153	CHI	1966	1	4	2	3	N/A	1	tiburon martillo	N/A	N/A	3	N/A	N/A	N/A
1154	CHI	1996	1	4	2	2	6	1	azul	N/A	N/A	3	N/A	N/A	N/A
1155	CHI	1988	1	4	2	1	5	1	N/A	N/A	N/A	3	N/A	N/A	N/A
1156	CHI	1990	2	4	2	1	2	1	N/A	N/A	N/A	3	N/A	N/A	N/A
1157	CHI	1965	2	4	1	1	5	1	blanco	N/A	N/A	3	N/A	N/A	N/A
1158	CHI	1963	2	2	1	1	4	2	N/A	N/A	N/A	3	N/A	N/A	N/A
1159	CHI	1996	1	2	2	1	3	1	N/A	N/A	N/A	3	N/A	N/A	N/A
1160	CHI	1981	1	4	2	1	4	1	gris	N/A	N/A	3	N/A	N/A	N/A
1161	CHI	1960	1	4	2	1	4	1	azul	N/A	N/A	3	N/A	N/A	N/A
1162	CHI	1968	1	2	1	1	3	2	N/A	N/A	N/A	3	N/A	N/A	N/A
1163	CHI	1988	2	4	1	1	4	1	martillo	N/A	N/A	3	N/A	N/A	N/A
1164	CHI	1982	1	3	1	1	2	1	tiburon martillo	N/A	N/A	3	N/A	N/A	N/A
1165	CHI	1988	2	3	2	1	4	2	N/A	N/A	N/A	3	N/A	N/A	N/A
1166	CHI	1987	2	4	2	3	5	1	azul	N/A	N/A	3	N/A	N/A	N/A
1167	CHI	1973	2	2	1	1	5	3	N/A	N/A	N/A	3	N/A	N/A	N/A
1168	CHI	1986	2	4	1	3	N/A	1	blanco	azul	N/A	3	N/A	N/A	N/A
1169	CHI	1984	2	4	1	1	5	2	N/A	N/A	N/A	3	N/A	N/A	N/A
1170	CHI	1988	1	2	1	1	4	1	no sabe	N/A	N/A	1	no sabe	N/A	N/A
1171	CHI	1984	1	3	2	1	5	1	N/A	N/A	N/A	1	tollo blanco	N/A	N/A
1172	CHI	1976	1	2	1	1	5	2	N/A	N/A	N/A	3	N/A	N/A	N/A
1173	CHI	1964	2	2	2	1	2	3	N/A	N/A	N/A	3	N/A	N/A	N/A
1174	CHI	1993	2	4	2	1	5	2	N/A	N/A	N/A	3	N/A	N/A	N/A
1175	CHI	1952	2	2	2	1	5	2	N/A	N/A	N/A	3	N/A	N/A	N/A
1176	CHI	1965	2	3	1	1	4	3	N/A	N/A	N/A	3	N/A	N/A	N/A
1177	CHI	1960	1	3	1	2	N/A	1	blanco	N/A	N/A	3	N/A	N/A	N/A
1178	CHI	1963	2	1	1	1	3	3	N/A	N/A	N/A	3	N/A	N/A	N/A
1179	CHI	1984	2	2	1	3	N/A	2	N/A	N/A	N/A	3	N/A	N/A	N/A
1180	CHI	1972	2	4	1	1	5	3	N/A	N/A	N/A	3	N/A	N/A	N/A
1181	CHI	1977	1	2	1	1	5	1	N/A	N/A	N/A	3	N/A	N/A	N/A
1182	CHI	1955	2	2	2	1	4	2	N/A	N/A	N/A	3	N/A	N/A	N/A
1183	CHI	1968	2	4	1	1	5	2	N/A	N/A	N/A	3	N/A	N/A	N/A
1184	CHI	1988	2	2	1	1	5	1	N/A	N/A	N/A	3	N/A	N/A	N/A
1185	CHI	1980	1	2	1	2	N/A	1	N/A	N/A	N/A	3	N/A	N/A	N/A
1186	CHI	1988	2	2	1	3	N/A	3	N/A	N/A	N/A	3	N/A	N/A	N/A
1187	CHI	1955	2	2	1	1	6	1	N/A	N/A	N/A	3	N/A	N/A	N/A
1188	CHI	1971	2	2	1	1	3	1	N/A	N/A	N/A	3	N/A	N/A	N/A
1189	CHI	1976	2	2	1	1	5	1	N/A	N/A	N/A	3	N/A	N/A	N/A
1190	CHI	1959	2	3	1	1	5	1	no sabe	N/A	N/A	1	tollo	N/A	N/A
1191	CHI	1953	2	3	1	2	N/A	1	N/A	N/A	N/A	3	N/A	N/A	N/A
1192	CHI	1987	1	4	1	1	3	1	N/A	N/A	N/A	2	N/A	N/A	N/A
1193	CHI	1982	2	4	1	1	3	1	N/A	N/A	N/A	3	N/A	N/A	N/A
1194	CHI	1970	2	2	2	1	2	1	N/A	N/A	N/A	3	N/A	N/A	N/A
1195	CHI	1969	2	4	1	1	3	1	aleta	azul	martillo	3	N/A	N/A	N/A
1196	CHI	1955	2	3	1	1	4	1	N/A	N/A	N/A	3	N/A	N/A	N/A
1197	CHI	1980	1	2	1	1	4	1	aleta	azul	N/A	3	N/A	N/A	N/A
1198	CHI	1978	1	4	1	2	N/A	1	martillo	N/A	N/A	3	N/A	N/A	N/A
1199	CHI	1990	2	4	1	1	1	1	N/A	N/A	N/A	2	N/A	N/A	N/A
1200	CHI	1973	2	2	2	1	5	1	N/A	N/A	N/A	3	N/A	N/A	N/A
1201	CHI	1950	2	2	1	1	5	1	N/A	N/A	N/A	3	N/A	N/A	N/A
1202	CHI	1969	2	1	1	1	4	1	N/A	N/A	N/A	3	N/A	N/A	N/A
1203	CHI	1978	2	1	1	1	4	1	N/A	N/A	N/A	3	N/A	N/A	N/A
1204	CHI	1980	2	2	1	1	5	1	N/A	N/A	N/A	3	N/A	N/A	N/A
1205	CHI	1980	2	2	1	1	5	1	aleta	azul	martillo	3	N/A	N/A	N/A
1206	CHI	1957	2	2	1	1	5	1	N/A	N/A	N/A	3	N/A	N/A	N/A
1207	CHI	1973	2	2	1	1	3	2	N/A	N/A	N/A	2	N/A	N/A	N/A
1208	CIY	1975	1	3	1	1	5	3	N/A	N/A	N/A	3	N/A	N/A	N/A
1209	CIY	1956	1	3	1	N/A	N/A	N/A	N/A	N/A	N/A	N/A	N/A	N/A	N/A
1210	CIY	1960	1	3		1	N/A	1	tiburon rojo	N/A	N/A	1	diamante	tollo bebe	N/A
1211	CIY	1970	2	4		1	N/A	1	tiburon rojo	N/A	N/A	1	tiburon bebe	N/A	N/A
1212	CIY	1952	2	3	1	1	2	1	tollo bebe	N/A	N/A	1	tollo bebe	N/A	N/A
1213	CIY	1968	2	3	1	1	3	1	tollo	diamante	N/A	1	diamante	N/A	N/A
1214	CIY	1945	1	3	2	1	5	2	N/A	N/A	N/A	3	N/A	N/A	N/A
1215	CIY	1991	2	4	1	1	1	1	N/A	N/A	N/A	1	tollo bebe	N/A	N/A
1216	CIY	1994	2	4	2	1	3	1	N/A	N/A	N/A	1	diamante	blanco	N/A
1217	CIY	1970	2	4	2	1	5	1	tiburon blanco	N/A	N/A	1	diamante	bebe	N/A
1218	CIY	1971	2	3	1	1	3	1	N/A	N/A	N/A	2	N/A	N/A	N/A
1219	CIY	1978	2	3	1	1	1	1	no sabe	N/A	N/A	2	N/A	N/A	N/A
1220	CIY	1977	2	4	1	1	5	1	tiburon blanco	N/A	N/A	2	N/A	N/A	N/A
1221	CIY	1962	1	4	1	1	3	1	N/A	N/A	N/A	2	N/A	N/A	N/A
1222	CIY	1988	2	3	1	1	1	1	N/A	N/A	N/A	2	N/A	N/A	N/A
1223	CIY	1995	2	2	1	1	2	2	N/A	N/A	N/A	2	N/A	N/A	N/A
1224	CIY	1986	1	4	1	1	2	2	N/A	N/A	N/A	2	N/A	N/A	N/A
1225	CIY	1993	2	1	2	1	5	1	N/A	N/A	N/A	2	N/A	N/A	N/A
1226	CIY	1991	2	1	2	2	N/A	2	N/A	N/A	N/A	2	N/A	N/A	N/A
1227	CIY	1971	2	2	1	1	3	1	N/A	N/A	N/A	3	N/A	N/A	N/A
1228	CIY	1962	1	3	1	1	2	3	N/A	N/A	N/A	2	N/A	N/A	N/A
1229	CIY	1963	2	4	1	1	1	1	N/A	N/A	N/A	2	N/A	N/A	N/A
1230	CIY	1990	2	3	2	1	2	1	tiburones azules	N/A	N/A	2	N/A	N/A	N/A
1231	CIY	1964	2	2	1	1	2	1	N/A	N/A	N/A	3	N/A	N/A	N/A
1232	CIY	1971	2	2	1	1	2	1	N/A	N/A	N/A	2	N/A	N/A	N/A
1233	CIY	1975	2	3	2	1	2	1	N/A	N/A	N/A	3	N/A	N/A	N/A
1234	CIY	1962	1	4	1	1	1	2	N/A	N/A	N/A	2	N/A	N/A	N/A
1235	CIY	1961	2	4	1	1	1	1	tiburon rojo	N/A	N/A	2	N/A	N/A	N/A
1236	CIY	1965	2	2	2	1	2	3	N/A	N/A	N/A	2	N/A	N/A	N/A
1237	CIY	1964	2	4	1	1	2	1	N/A	N/A	N/A	2	N/A	N/A	N/A
1238	CIY	1991	2	2	2	1	3	2	N/A	N/A	N/A	N/A	N/A	N/A	N/A
1239	CIY	1968	2	3	1	1	N/A	1	tollo diamante	N/A	N/A	1	tollo bb	N/A	N/A
1240	CIY	1969	1	1	2	1	2	2	N/A	N/A	N/A	2	N/A	N/A	N/A
1241	CIY	1975	2	4	1	1	1	1	N/A	N/A	N/A	2	N/A	N/A	N/A
1242	CIY	1997	2	4	2	1	2	3	N/A	N/A	N/A	3	N/A	N/A	N/A
1243	CIY	1968	2	2	1	1	2	1	N/A	N/A	N/A	3	N/A	N/A	N/A
1244	CIY	1957	2	4	1	1	2	1	rollo pintado	tollo azul	N/A	1	tollo pintado	N/A	N/A
1245	CIY	1986	1	3	1	1	2	3	N/A	N/A	N/A	3	N/A	N/A	N/A
1246	CIY	1978	1	2	1	1	N/A	1	N/A	N/A	N/A	3	N/A	N/A	N/A
1247	CIY	1956	1	4	1	1	1	1	tiburon azul	N/A	N/A	1	tollo	N/A	N/A
1248	CIY	1956	2	4	1	1	N/A	1	tollo azul	N/A	N/A	3	N/A	N/A	N/A
1249	CIY	1961	1	1	1	1	4	1	tiburon negro	N/A	N/A	3	N/A	N/A	N/A
1250	CIY	1998	2	4	2	1	2	3	N/A	N/A	N/A	3	N/A	N/A	N/A
1251	CIY	1960	2	4	1	1	2	1	N/A	N/A	N/A	2	N/A	N/A	N/A
1252	CIY	1992	1	4	1	1	2	1	N/A	N/A	N/A	3	N/A	N/A	N/A
1253	CIY	1996	2	4	2	1	1	1	tiburon ballena	N/A	N/A	1	N/A	N/A	N/A
1255	CIY	1964	N/A	3	1	1	N/A	1	tollo diamante	N/A	N/A	3	N/A	N/A	N/A
1256	CIY	1968	2	4	1	1	N/A	1	tollo diamante	N/A	N/A	1	tollo diamante	N/A	N/A
1257	CIY	1950	1	2	1	1	1	1	N/A	N/A	N/A	2	N/A	N/A	N/A
1258	CIY	1969	2	2	2	1	1	1	N/A	N/A	N/A	3	N/A	N/A	N/A
1259	CIY	1973	2	3	1	1	2	1	N/A	N/A	N/A	2	N/A	N/A	N/A
1260	CIY	1995	2	4	2	1	2	1	N/A	N/A	N/A	3	N/A	N/A	N/A
1261	CIY	1992	2	4	1	1	3	3	N/A	N/A	N/A	3	N/A	N/A	N/A
1262	CIY	1982	1	4	1	1	2	1	N/A	N/A	N/A	3	N/A	N/A	N/A
1263	CIY	1986	2	4	1	1	2	3	N/A	N/A	N/A	3	N/A	N/A	N/A
1264	CIY	1986	2	4	2	1	1	1	N/A	N/A	N/A	3	N/A	N/A	N/A
1265	CIY	1980	2	3	1	1	1	3	N/A	N/A	N/A	3	N/A	N/A	N/A
1266	CIY	1984	2	4	1	1	1	3	N/A	N/A	N/A	3	N/A	N/A	N/A
1267	CIY	1979	2	3	2	1	1	1	tollo	N/A	N/A	1	tollo	N/A	N/A
1268	CIY	1960	1	3	1	1	2	2	N/A	N/A	N/A	2	N/A	N/A	N/A
1269	CIY	1985	1	4	1	1	2	1	tiburon blanco	N/A	N/A	3	N/A	N/A	N/A
1270	CIY	1983	2	4	1	1	2	3	N/A	N/A	N/A	3	N/A	N/A	N/A
1271	CIY	1949	2	4	1	1	1	1	N/A	N/A	N/A	3	N/A	N/A	N/A
1272	CIY	1977	2	3	2	1	1	2	N/A	N/A	N/A	2	N/A	N/A	N/A
1273	CIY	1983	2	4	1	1	1	1	N/A	N/A	N/A	3	N/A	N/A	N/A
1274	CIY	1983	1	4	1	1	5	1	martillo	tiburon blanco	N/A	3	N/A	N/A	N/A
1275	CIY	1985	1	4	2	1	2	1	tiburon tigre	N/A	N/A	3	N/A	N/A	N/A
1276	CIY	1984	2	4	2	1	2	1	N/A	N/A	N/A	3	N/A	N/A	N/A
1277	CIY	1984	1	1	1	1	5	1	blanco	N/A	N/A	3	N/A	N/A	N/A
1278	CIY	1984	1	4	2	1	2	1	N/A	N/A	N/A	2	N/A	N/A	N/A
1279	CIY	1950	1	3	1	1	1	1	tiburon blanco	N/A	N/A	3	N/A	N/A	N/A
1280	CIY	1983	2	4	1	1	1	3	N/A	N/A	N/A	3	N/A	N/A	N/A
1281	CIY	1989	1	3	2	1	2	3	N/A	N/A	N/A	3	N/A	N/A	N/A
1282	CIY	1992	2	3	2	1	1	1	N/A	N/A	N/A	3	N/A	N/A	N/A
1283	CIY	1987	1	4	2	1	1	3	N/A	N/A	N/A	3	N/A	N/A	N/A
1284	CIY	1997	1	3	2	1	2	1	blanco	N/A	N/A	3	N/A	N/A	N/A
1285	CIY	1992	1	4	2	1	5	1	blanco	martillo	N/A	3	N/A	N/A	N/A
1286	CIY	1969	1	2	1	1	2	3	N/A	N/A	N/A	3	N/A	N/A	N/A
1287	CIY	1989	2	4	1	1	2	1	diamante	N/A	N/A	3	N/A	N/A	N/A
1288	CIY	1975	1	4	1	1	1	3	N/A	N/A	N/A	3	N/A	N/A	N/A
1289	CIY	1985	2	4	2	1	1	3	N/A	N/A	N/A	3	N/A	N/A	N/A
1290	CIY	1979	2	4	1	1	2	2	N/A	N/A	N/A	3	N/A	N/A	N/A
1291	CIY	1974	1	4	1	1	2	1	azul	toro	N/A	3	N/A	N/A	N/A
1292	CIY	1971	2	1	2	1	4	2	N/A	N/A	N/A	3	N/A	N/A	N/A
1293	CIY	1957	N/A	3	2	1	2	2	N/A	N/A	N/A	3	N/A	N/A	N/A
1294	CIY	1980	2	4	1	1	3	1	azul	N/A	N/A	3	N/A	N/A	N/A
1295	CIY	1996	1	4	2	1	4	1	azul	N/A	N/A	3	N/A	N/A	N/A
1296	CIY	1974	2	3	1	1	1	1	blanco	azul	N/A	1	tollo	N/A	N/A
1297	CIY	1959	2	3	1	1	2	2	N/A	N/A	N/A	3	N/A	N/A	N/A
1298	CIY	1985	2	4	1	1	1	1	N/A	N/A	N/A	1	N/A	N/A	N/A
1299	CIY	1986	1	4	1	1	2	1	N/A	N/A	N/A	3	N/A	N/A	N/A
1300	CIY	1990	1	4	1	1	1	1	N/A	N/A	N/A	1	N/A	N/A	N/A
1301	CIY	1957	1	3	1	1	2	1	N/A	N/A	N/A	3	N/A	N/A	N/A
1302	CIY	1994	2	2	1	1	1	1	N/A	N/A	N/A	1	tollo	N/A	N/A
1303	CIY	1965	2	4	1	1	1	1	N/A	N/A	N/A	3	N/A	N/A	N/A
1304	CIY	1994	1	2	1	1	2	2	N/A	N/A	N/A	3	N/A	N/A	N/A
1305	CIY	1962	2	3	1	1	1	3	N/A	N/A	N/A	3	N/A	N/A	N/A
1306	CIY	1993	2	4	2	1	1	2	N/A	N/A	N/A	3	N/A	N/A	N/A
1307	CIY	1969	2	2	1	1	2	1	N/A	N/A	N/A	2	N/A	N/A	N/A
1308	CIY	1991	1	4	2	1	1	1	N/A	N/A	N/A	3	N/A	N/A	N/A
1309	CIY	1958	2	3	1	1	2	2	N/A	N/A	N/A	3	N/A	N/A	N/A
1310	CIY	1981	2	3	1	1	5	3	N/A	N/A	N/A	3	N/A	N/A	N/A
1311	CIY	1993	1	2	1	1	1	1	N/A	N/A	N/A	3	N/A	N/A	N/A
1312	CIY	1982	2	4	1	1	5	1	N/A	N/A	N/A	2	N/A	N/A	N/A
1313	CIY	1985	2	4	1	1	4	3	N/A	N/A	N/A	2	N/A	N/A	N/A
1314	CIY	1987	2	3	1	1	4	3	N/A	N/A	N/A	3	N/A	N/A	N/A
1315	CIY	1963	1	2	1	1	3	1	tollo	martillo	N/A	1	tollo	N/A	N/A
1316	CIY	1963	2	4	1	1	5	1	N/A	N/A	N/A	3	N/A	N/A	N/A
1317	CIY	1995	2	3	2	1	2	3	N/A	N/A	N/A	3	N/A	N/A	N/A
1318	CIY	1997	1	3	2	1	1	1	tiburon blanco	N/A	N/A	1	tollo	N/A	N/A
1319	CIY	1989	1	4	2	1	3	1	N/A	N/A	N/A	2	N/A	N/A	N/A
1320	CIY	1985	2	3	1	1	1	2	N/A	N/A	N/A	2	N/A	N/A	N/A
1321	CIY	1959	2	3	1	1	3	1	N/A	N/A	N/A	2	N/A	N/A	N/A
1322	CIY	1983	2	3	2	1	3	3	N/A	N/A	N/A	3	N/A	N/A	N/A
1323	CIY	1964	2	3	1	1	3	1	N/A	N/A	N/A	3	N/A	N/A	N/A
1324	CIY	1989	2	4	2	1	2	3	N/A	N/A	N/A	3	N/A	N/A	N/A
1325	CIY	1984	1	3	1	1	1	3	N/A	N/A	N/A	3	N/A	N/A	N/A
1326	CIY	1992	2	3	2	1	1	3	N/A	N/A	N/A	3	N/A	N/A	N/A
1327	CIY	1958	1	3	1	1	3	1	N/A	N/A	N/A	3	N/A	N/A	N/A
1328	CIY	1994	2	3	1	1	5	3	N/A	N/A	N/A	3	N/A	N/A	N/A
1329	CIY	1984	1	4	2	1	2	3	N/A	N/A	N/A	3	N/A	N/A	N/A
1330	CIY	1994	1	3	1	1	3	1	martillo	N/A	N/A	3	N/A	N/A	N/A
1331	CIY	1983	1	3	1	1	3	1	N/A	N/A	N/A	3	N/A	N/A	N/A
1332	CIY	1980	1	3	1	1	3	3	N/A	N/A	N/A	3	N/A	N/A	N/A
1333	CIY	1954	2	3	1	1	2	1	N/A	N/A	N/A	3	N/A	N/A	N/A
1334	CIY	1987	1	4	1	1	2	1	azul	N/A	N/A	1	N/A	N/A	N/A
1335	CIY	1990	2	4	1	1	3	3	N/A	N/A	N/A	3	N/A	N/A	N/A
1336	CIY	1995	2	2	1	1	1	3	N/A	N/A	N/A	3	N/A	N/A	N/A
1337	CIY	1990	2	NA	1	1	2	1	N/A	N/A	N/A	3	N/A	N/A	N/A
1338	CIY	1960	2	4	1	1	2	3	N/A	N/A	N/A	3	N/A	N/A	N/A
1339	CIY	1995	2	3	1	1	2	3	N/A	N/A	N/A	3	N/A	N/A	N/A
1340	CIY	1996	2	4	2	1	2	3	N/A	N/A	N/A	3	N/A	N/A	N/A
1341	CIY	1988	1	3	1	1	3	3	N/A	N/A	N/A	3	N/A	N/A	N/A
1342	CIY	1974	1	3	1	1	3	1	azul	N/A	N/A	1	tollo	N/A	N/A
1343	CIY	1983	1	3	2	1	3	3	N/A	N/A	N/A	2	N/A	N/A	N/A
1344	CIY	1949	1	2	1	1	3	2	N/A	N/A	N/A	2	N/A	N/A	N/A
1345	CIY	1975	2	3	1	1	3	1	azul	N/A	N/A	1	tollo	N/A	N/A
1346	CIY	1994	2	3	2	1	3	3	N/A	N/A	N/A	2	N/A	N/A	N/A
1347	CIY	1966	2	NA		1	N/A	1	N/A	N/A	N/A	2	N/A	N/A	N/A
1348	CIY	1969	2	2	1	1	3	1	N/A	N/A	N/A	2	N/A	N/A	N/A
1349	CIY	1986	2	4	2	1	2	2	N/A	N/A	N/A	3	N/A	N/A	N/A
1350	CIY	1988	1	3	1	1	2	2	N/A	N/A	N/A	2	N/A	N/A	N/A
1351	CIY	1967	2	4	1	1	3	1	azul	N/A	N/A	1	tollo	N/A	N/A
1352	CIY	1945	1	3	2	1	3	3	N/A	N/A	N/A	2	N/A	N/A	N/A
1353	CIY	1979	2	2	1	1	4	2	N/A	N/A	N/A	3	N/A	N/A	N/A
1354	CIY	1961	2	4	1	1	4	1	blanco	N/A	N/A	1	tollo	N/A	N/A
1355	CIY	1992	2	2	1	1	3	2	N/A	N/A	N/A	2	N/A	N/A	N/A
1356	CIY	1990	1	3	1	1	3	3	N/A	N/A	N/A	2	N/A	N/A	N/A
1357	CIY	1969	2	4	1	1	2	1	azul	N/A	N/A	1	tollo	N/A	N/A
1358	CIY	1982	1	NA		1	2	3	N/A	N/A	N/A	1	tollo	N/A	N/A
1359	CIY	1958	2	3	2	1	3	2	N/A	N/A	N/A	2	N/A	N/A	N/A
1360	CIY	1977	2	4	2	1	4	2	N/A	N/A	N/A	2	N/A	N/A	N/A
1361	CIY	1978	2	4	2	1	3	2	N/A	N/A	N/A	2	N/A	N/A	N/A
1362	CIY	1977	1	3	1	1	2	1	tollo azul	tollo blanco	N/A	1	N/A	N/A	N/A
1363	CIY	1967	2	2	1	1	2	1	N/A	N/A	N/A	2	N/A	N/A	N/A
1364	CIY	1956	2	2	2	1	2	1	N/A	N/A	N/A	2	N/A	N/A	N/A
1365	CIY	1961	1	2	1	1	2	1	martillo	blanco	N/A	1	N/A	N/A	N/A
1366	CIY	1984	1	3	1	1	2	1	N/A	N/A	N/A	2	N/A	N/A	N/A
1367	CIY	1974	1	3	1	1	2	1	tollo	martillo	N/A	1	N/A	N/A	N/A
1368	CIY	1997	1	3	2	1	2	1	tollo azul	tollo blanco	N/A	1	N/A	N/A	N/A
1369	CIY	1981	2	2	1	1	2	1	N/A	N/A	N/A	2	N/A	N/A	N/A
1370	CIY	1978	1	2	1	1	2	1	tollo azul	N/A	N/A	1	N/A	N/A	N/A
1371	CIY	1956	1	2	1	1	2	1	martillo	diamante	N/A	1	N/A	N/A	N/A
1372	CIY	1987	1	4	1	1	2	1	N/A	N/A	N/A	2	N/A	N/A	N/A
1373	CIY	1993	2	4	2	1	2	1	tollo	diamante	N/A	1	N/A	N/A	N/A
1374	CIY	1966	1	2	1	1	2	1	no sabe	N/A	N/A	2	N/A	N/A	N/A
1375	CIY	1981	2	2	1	1	2	1	no sabe	N/A	N/A	2	N/A	N/A	N/A
1376	CIY	1963	2	2	2	1	2	1	no sabe	N/A	N/A	N/A	N/A	N/A	N/A
1377	CIY	1996	1	4	2	1	2	1	tollo blanco	N/A	N/A	1	N/A	N/A	N/A
1378	CIY	1988	2	3	1	1	2	1	tollo azul	tollo blanco	N/A	1	N/A	N/A	N/A
1379	CIY	1978	2	2	1	1	2	1	no sabe	N/A	N/A	3	N/A	N/A	N/A
1380	CIY	1972	2	3	2	1	2	1	no sabe	N/A	N/A	2	N/A	N/A	N/A
1381	CIY	1983	2	2	1	1	2	1	no sabe	N/A	N/A	2	N/A	N/A	N/A
1382	CIY	1975	2	3	2	1	2	2	N/A	N/A	N/A	3	N/A	N/A	N/A
1383	CIY	1988	2	3	1	1	2	1	tiburon malo	N/A	N/A	3	N/A	N/A	N/A
1384	CIY	1979	2	2	1	1	1	2	N/A	N/A	N/A	3	N/A	N/A	N/A
1385	CIY	1980	1	2	2	1	2	1	tiburon azul	N/A	N/A	3	N/A	N/A	N/A
1386	CIY	1991	1	1	2	1	N/A	2	N/A	N/A	N/A	3	N/A	N/A	N/A
1387	CIY	1983	2	4	1	1	2	1	tiburon martillo	N/A	N/A	N/A	N/A	N/A	N/A
1388	CIY	1990	2	4	2	1	2	1	tiburon azul	N/A	N/A	3	N/A	N/A	N/A
1389	CIY	1993	2	3	2	1	4	2	N/A	N/A	N/A	3	N/A	N/A	N/A
1390	CIY	1972	2	2	2	1	3	2	N/A	N/A	N/A	3	N/A	N/A	N/A
1391	CIY	1970	2	2	1	1	1	2	N/A	N/A	N/A	3	N/A	N/A	N/A
1392	CIY	1982	2	3	2	1	2	2	N/A	N/A	N/A	3	N/A	N/A	N/A
1393	CIY	1980	1	3	2	1	2	2	N/A	N/A	N/A	3	N/A	N/A	N/A
1394	CIY	1985	2	2	1	1	2	2	N/A	N/A	N/A	3	N/A	N/A	N/A
1395	CIY	1984	2	2	1	1	1	2	N/A	N/A	N/A	3	N/A	N/A	N/A
1396	CIY	1949	2	3	2	1	1	2	N/A	N/A	N/A	3	N/A	N/A	N/A
1397	CIY	1951	2	1	2	1	2	2	N/A	N/A	N/A	3	N/A	N/A	N/A
1398	CIY	1979	2	2	1	1	2	2	N/A	N/A	N/A	3	N/A	N/A	N/A
1399	CIY	1992	2	4	2	1	3	2	N/A	N/A	N/A	1	martillo	N/A	N/A
1400	CIY	1954	2	2	1	1	1	2	N/A	N/A	N/A	3	N/A	N/A	N/A
1401	CIY	1950	2	3	2	1	2	2	N/A	N/A	N/A	3	N/A	N/A	N/A
1402	CIY	1965	2	3	2	1	5	2	N/A	N/A	N/A	2	N/A	N/A	N/A
1403	CIY		2	3	1	1	5	2	N/A	N/A	N/A	2	N/A	N/A	N/A
1404	CIY	1988	N/A	4	1	1	2	1	N/A	N/A	N/A	2	N/A	N/A	N/A
1405	CIY	1967	2	4		1	1	1	N/A	N/A	N/A	2	N/A	N/A	N/A
1406	CIY	1950	2	3	1	1	5	1	tiburon blanco	N/A	N/A	2	N/A	N/A	N/A
1409	CIY	1970	2	3	1	1	5	2	N/A	N/A	N/A	2	N/A	N/A	N/A
1410	AQP	1964	1	2	1	1	5	1	azulejo	N/A	N/A	3	N/A	N/A	N/A
1411	AQP	1960	1	2	2	1	5	1	N/A	N/A	N/A	3	N/A	N/A	N/A
1412	AQP	1958	2	1	1	3	N/A	1	N/A	N/A	N/A	3	N/A	N/A	N/A
1413	AQP	1944	1	2	1	1	3	1	N/A	N/A	N/A	3	N/A	N/A	N/A
1414	AQP	1978	2	3	1	3	N/A	1	N/A	N/A	N/A	3	N/A	N/A	N/A
1415	AQP	1963	1	3	1	1	4	1	tollo	N/A	N/A	1	tollo	diamante	N/A
1416	AQP	1980	2	3	1	3	N/A	1	diamante	N/A	N/A	3	N/A	N/A	N/A
1417	AQP	1982	1	2	1	1	4	1	N/A	N/A	N/A	3	N/A	N/A	N/A
1418	AQP	1971	2	1	2	3	N/A	1	N/A	N/A	N/A	3	N/A	N/A	N/A
1419	AQP	1974	1	2	1	1	4	1	N/A	N/A	N/A	3	N/A	N/A	N/A
1420	AQP	1959	2	2	1	1	3	1	diamante	N/A	N/A	3	N/A	N/A	N/A
1421	AQP	1975	1	2	1	3	N/A	1	diamante	N/A	N/A	3	N/A	N/A	N/A
1422	AQP	1995	2	4	2	3	N/A	1	tiburon tigre	N/A	N/A	3	N/A	N/A	N/A
1423	AQP	1972	1	2	1	3	N/A	1	azulejo	N/A	N/A	3	N/A	N/A	N/A
1424	AQP	1980	2	4	2	3	N/A	1	N/A	N/A	N/A	3	N/A	N/A	N/A
1425	AQP	1974	1	2	2	3	N/A	1	N/A	N/A	N/A	3	N/A	N/A	N/A
1426	AQP	1982	1	3	1	3	N/A	1	azulejo	N/A	N/A	3	N/A	N/A	N/A
1427	AQP	1993	2	3	2	2	N/A	1	N/A	N/A	N/A	2	N/A	N/A	N/A
1428	AQP	1976	1	3	1	2	N/A	2	N/A	N/A	N/A	3	N/A	N/A	N/A
1429	AQP	1953	1	2	1	1	5	1	azulejo	N/A	N/A	3	N/A	N/A	N/A
1430	AQP	1977	2	4	2	1	N/A	2	N/A	N/A	N/A	2	N/A	N/A	N/A
1431	AQP	1971	2	4	2	3	N/A	3	N/A	N/A	N/A	3	N/A	N/A	N/A
1432	AQP	1979	1	2	1	1	5	1	blanco	azul	N/A	1	perico	N/A	N/A
1433	AQP	1985	1	3	1	3	N/A	2	N/A	N/A	N/A	3	N/A	N/A	N/A
1434	AQP	1942	1	4	1	3	N/A	2	N/A	N/A	N/A	3	N/A	N/A	N/A
1435	AQP	1985	1	2	1	1	4	1	azul	diamante	martillo	1	azueljo	diamante	N/A
1436	AQP	1984	2	4	1	2	N/A	2	N/A	N/A	N/A	3	N/A	N/A	N/A
1437	AQP	1977	1	2	1	3	N/A	2	N/A	N/A	N/A	3	N/A	N/A	N/A
1438	AQP	1954	1	2	2	1	5	1	diamante	N/A	N/A	2	N/A	N/A	N/A
1439	AQP	1956	1	1	1	2	N/A	1	N/A	N/A	N/A	2	N/A	N/A	N/A
1440	AQP	1960	2	2	2	2	N/A	1	N/A	N/A	N/A	2	N/A	N/A	N/A
1441	AQP	1984	2	2	1	1	5	1	N/A	N/A	N/A	2	N/A	N/A	N/A
1442	AQP	1978	1	4	1	2	N/A	1	N/A	N/A	N/A	3	N/A	N/A	N/A
1443	AQP	1982	2	2	1	2	N/A	1	martillo	N/A	N/A	2	N/A	N/A	N/A
1444	AQP	1975	1	2	1	1	3	1	N/A	N/A	N/A	2	N/A	N/A	N/A
1445	AQP	1976	1	2	1	2	N/A	2	N/A	N/A	N/A	3	N/A	N/A	N/A
1446	AQP	1981	2	2	1	1	5	1	N/A	N/A	N/A	2	N/A	N/A	N/A
1447	AQP	1977	2	2	1	1	5	1	N/A	N/A	N/A	2	N/A	N/A	N/A
1448	AQP	1973	1	3	1	2	N/A	1	tiburon azul	N/A	N/A	2	N/A	N/A	N/A
1449	AQP	1986	1	2	2	2	N/A	1	N/A	N/A	N/A	1	N/A	N/A	N/A
1450	AQP	1985	1	3	1	1	3	1	diamante	peje	zorra	1	diamante	N/A	N/A
1451	AQP	1981	2	2	2	1	5	1	N/A	N/A	N/A	2	N/A	N/A	N/A
1452	AQP	1987	N/A	4	1	1	5	1	tiburon blanco	N/A	N/A	3	N/A	N/A	N/A
1453	AQP	1956	1	4	1	1	5	1	N/A	N/A	N/A	2	N/A	N/A	N/A
1454	AQP	1974	1	2	1	1	3	3	N/A	N/A	N/A	2	N/A	N/A	N/A
1455	AQP	1973	1	3	1	1	N/A	1	azul	N/A	N/A	3	N/A	N/A	N/A
1456	AQP	1956	2	2	1	1	5	2	N/A	N/A	N/A	2	N/A	N/A	N/A
1457	AQP	1961	1	4	1	1	4	1	N/A	N/A	N/A	2	N/A	N/A	N/A
1458	AQP	1967	2	3	1	1	1	1	azuelejo	N/A	N/A	1	azulejo	N/A	N/A
1459	AQP	1976	2	3	1	1	4	1	azulejo	N/A	N/A	1	azulejo	N/A	N/A
1460	AQP	1966	2	2	1	1	5	1	diamante	pejezorro	albacora	1	diamante	N/A	N/A
1461	AQP	1956	2	3	1	2	N/A	1	azulejos	diamante	N/A	2	N/A	N/A	N/A
1462	AQP	1950	1	2	1	1	5	1	mojarra	N/A	N/A	1	mojarra	N/A	N/A
1463	AQP	1973	1	2	1	1	5	1	blanco	N/A	N/A	2	N/A	N/A	N/A
1464	AQP	1960	2	2	1	3	N/A	1	tollo	N/A	N/A	1	tollo	N/A	N/A
1465	AQP	1960	N/A	2	2	2	N/A	1	N/A	N/A	N/A	2	N/A	N/A	N/A
1466	AQP	1946	1	2	1	1	N/A	1	martillo	N/A	N/A	3	N/A	N/A	N/A
1467	AQP	1952	1	2	1	1	4	2	N/A	N/A	N/A	3	N/A	N/A	N/A
1468	AQP	1975	2	1	1	3	N/A	1	N/A	N/A	N/A	1	N/A	N/A	N/A
1469	AQP	1962	1	2	2	1	5	2	N/A	N/A	N/A	3	N/A	N/A	N/A
1470	AQP	1960	2	1	1	1	5	1	N/A	N/A	N/A	2	N/A	N/A	N/A
1471	AQP	1933	1	2	1	1	4	1	diamante	azulejo	N/A	1	diamante	N/A	N/A
1472	AQP	1974	N/A	2	1	3	N/A	2	N/A	N/A	N/A	2	N/A	N/A	N/A
1473	AQP	1995	2	3	1	1	N/A	3	N/A	N/A	N/A	3	N/A	N/A	N/A
1474	AQP	1950	2	2	1	1	4	2	N/A	N/A	N/A	3	N/A	N/A	N/A
1475	AQP	1975	2	2	1	1	5	1	N/A	N/A	N/A	2	N/A	N/A	N/A
1554	AQP	1973	1	1	1	2	N/A	1	N/A	N/A	N/A	3	N/A	N/A	N/A
1555	AQP	1986	1	2	1	1	4	1	N/A	N/A	N/A	3	N/A	N/A	N/A
1556	AQP	1972	1	3	1	1	5	1	N/A	N/A	N/A	3	N/A	N/A	N/A
1557	AQP	1984	2	4	1	2	N/A	2	N/A	N/A	N/A	3	N/A	N/A	N/A
1558	AQP	1981	1	3	1	3	N/A	2	N/A	N/A	N/A	3	N/A	N/A	N/A
1559	AQP	1949	1	1	2	1	2	1	tiburon blanco	azulejo	N/A	2	N/A	N/A	N/A
1560	AQP	1970	2	2	1	1	3	1	N/A	N/A	N/A	3	N/A	N/A	N/A
1561	AQP	1985	1	2	1	2	N/A	1	diamante	N/A	N/A	3	N/A	N/A	N/A
1562	AQP	1987	2	1	1	3	N/A	1	tiburon blanco	N/A	N/A	3	N/A	N/A	N/A
1563	AQP	1988	1	3	1	3	N/A	1	N/A	N/A	N/A	3	N/A	N/A	N/A
1564	AQP	1975	1	2	1	1	3	2	N/A	N/A	N/A	3	N/A	N/A	N/A
1565	AQP	1976	1	3	1	3	N/A	2	N/A	N/A	N/A	3	N/A	N/A	N/A
1566	AQP	1967	2	4	2	3	N/A	1	N/A	N/A	N/A	3	N/A	N/A	N/A
1567	AQP	1975	1	3	1	3	N/A	1	perico	blanco	N/A	3	N/A	N/A	N/A
1568	AQP	1990	2	4	1	3	N/A	3	N/A	N/A	N/A	3	N/A	N/A	N/A
1569	AQP	1981	1	4	1	3	N/A	3	N/A	N/A	N/A	3	N/A	N/A	N/A
1570	AQP	1974	2	4	2	1	5	1	tollo	N/A	N/A	1	tollo	N/A	N/A
1571	AQP	1977	2	4	1	2	N/A	1	diamante	N/A	N/A	1	diamante	N/A	N/A
1572	AQP	1988	2	3	2	3	N/A	3	N/A	N/A	N/A	3	N/A	N/A	N/A
1573	AQP	1957	1	1	2	1	3	2	N/A	N/A	N/A	3	N/A	N/A	N/A
1574	AQP	1979	1	2	1	3	N/A	1	N/A	N/A	N/A	2	N/A	N/A	N/A
1575	AQP	1962	1	1	2	3	6	1	N/A	N/A	N/A	3	N/A	N/A	N/A
1576	AQP	1972	2	4	1	1	3	1	diamante	azulejo	N/A	1	azul	N/A	N/A
1577	AQP	1982	1	2	2	1	4	2	N/A	N/A	N/A	3	N/A	N/A	N/A
1578	AQP	1957	1	1	1	1	2	1	N/A	N/A	N/A	2	N/A	N/A	N/A
1579	AQP	1952	2	2	2	2	N/A	1	N/A	N/A	N/A	3	N/A	N/A	N/A
1580	AQP	1978	1	4	1	3	N/A	1	N/A	N/A	N/A	1	diamante	azul	tollo
1581	AQP	1956	2	4	1	1	5	1	diamante	tollo	N/A	1	diamante	N/A	N/A
1582	AQP	1974	2	3	1	1	2	1	tollo	N/A	N/A	1	tollo	N/A	N/A
1583	AQP	1984	1	2	2	3	N/A	1	N/A	N/A	N/A	1	N/A	N/A	N/A
1584	AQP	1951	1	1	2	3	N/A	1	no sabe	N/A	N/A	1	no sabe	N/A	N/A
1585	AQP	1989	1	3	1	3	N/A	1	no sabe	N/A	N/A	3	N/A	N/A	N/A
1586	AQP	1958	2	2	1	1	5	1	no sabe	N/A	N/A	3	N/A	N/A	N/A
1587	AQP	1972	2	3	1	1	5	1	no sabe	N/A	N/A	3	N/A	N/A	N/A
1588	AQP	1979	1	1	2	3	N/A	1	no sabe	N/A	N/A	3	N/A	N/A	N/A
1589	AQP	1969	2	2	2	1	4	1	no sabe	N/A	N/A	2	N/A	N/A	N/A
1590	AQP	1957	1	2	2	1	5	1	N/A	N/A	N/A	3	N/A	N/A	N/A
1591	AQP	1992	2	1	2	2	N/A	1	diamante	N/A	N/A	3	N/A	N/A	N/A
1592	AQP	1969	2	2	1	3	N/A	3	N/A	N/A	N/A	3	N/A	N/A	N/A
1593	AQP	1983	1	2	2	3	N/A	1	diamante	N/A	N/A	3	N/A	N/A	N/A
1594	AQP	1993	2	3	1	2	N/A	1	diamante	N/A	N/A	3	N/A	N/A	N/A
1595	AQP	1973	1	2	1	1	5	1	diamante	N/A	N/A	1	diamante	N/A	N/A
1596	AQP	1996	2	3	1	2	N/A	1	diamante	N/A	N/A	3	N/A	N/A	N/A
1597	AQP	1963	2	4	2	1	5	1	tollo	N/A	N/A	3	N/A	N/A	N/A
1598	AQP	1967	1	4	1	1	5	1	diamante	tollo	N/A	1	diamante	N/A	N/A
1599	AQP	1981	2	3	1	1	5	2	N/A	N/A	N/A	2	N/A	N/A	N/A
1600	AQP	1973	2	2	1	2	6	1	N/A	N/A	N/A	3	N/A	N/A	N/A
1601	AQP	1974	1	2	1	1	5	1	diamante	N/A	N/A	1	diamante	N/A	N/A
1602	AQP	1980	1	2	1	1	5	2	N/A	N/A	N/A	2	N/A	N/A	N/A
1603	AQP	1991	2	3	1	2	0	3	N/A	N/A	N/A	3	N/A	N/A	N/A
1604	AQP	1958	1	2	2	1	4	1	diamante	N/A	N/A	1	diamante	N/A	N/A
1605	AQP	1975	2	2	1	1	4	1	no sabe	N/A	N/A	2	N/A	N/A	N/A
1606	AQP	1952	1	1	2	1	4	1	pejesapo	diamante	tollo	1	tollo	tintorera	diamante
1607	AQP	1987	2	2	1	2	N/A	3	N/A	N/A	N/A	3	N/A	N/A	N/A
1608	AQP	1988	2	2	1	1	5	3	N/A	N/A	N/A	3	N/A	N/A	N/A
1609	AQP	1967	2	4	1	1	4	3	N/A	N/A	N/A	2	N/A	N/A	N/A
1610	TCN	1975	2	2	1	2	N/A	1	N/A	N/A	N/A	2	N/A	N/A	N/A
1611	TCN	1995	1	3	1	2	N/A	3	N/A	N/A	N/A	2	N/A	N/A	N/A
1612	TCN	1976	1	2	1	3	N/A	1	blanco	espada	martillo	3	N/A	N/A	N/A
1613	TCN	1998	2	3	2	3	N/A	2	N/A	N/A	N/A	3	N/A	N/A	N/A
1614	TCN	1974	2	3	1	3	N/A	1	no sabe	N/A	N/A	3	N/A	N/A	N/A
1615	TCN	1971	1	4	1	3	N/A	3	N/A	N/A	N/A	3	N/A	N/A	N/A
1616	TCN	1979	2	2	1	1	3	3	N/A	N/A	N/A	3	N/A	N/A	N/A
1617	TCN	1991	2	4	2	3	N/A	3	N/A	N/A	N/A	3	N/A	N/A	N/A
1618	TCN	1994	2	3	1	1	5	2	N/A	N/A	N/A	2	N/A	N/A	N/A
1619	TCN	1968	1	4	1	1	5	1	no sabe	N/A	N/A	3	N/A	N/A	N/A
1620	TCN	1991	2	4	1	3	N/A	3	N/A	N/A	N/A	3	N/A	N/A	N/A
1621	TCN	1976	2	2	1	1	5	3	N/A	N/A	N/A	3	N/A	N/A	N/A
1622	TCN	1977	1	3	1	3	N/A	2	N/A	N/A	N/A	3	N/A	N/A	N/A
1623	TCN	1996	2	3	1	3	N/A	3	N/A	N/A	N/A	3	N/A	N/A	N/A
1624	TCN	1993	1	4	2	2	N/A	3	N/A	N/A	N/A	3	N/A	N/A	N/A
1625	TCN	1976	1	4	1	3	0	3	N/A	N/A	N/A	3	N/A	N/A	N/A
1626	TCN	1985	2	3	1	2	N/A	3	N/A	N/A	N/A	3	N/A	N/A	N/A
1627	TCN	1962	1	2	1	1	2	1	tollo	N/A	N/A	3	N/A	N/A	N/A
1628	TCN	1994	2	3	1	2	N/A	1	no sabe	N/A	N/A	3	N/A	N/A	N/A
1629	TCN	1995	2	3	1	2	N/A	3	N/A	N/A	N/A	3	N/A	N/A	N/A
1630	TCN	1974	1	3	1	2	N/A	1	no sabe	N/A	N/A	2	N/A	N/A	N/A
1631	TCN	1980	2	2	1	2	N/A	1	no sabe	N/A	N/A	3	N/A	N/A	N/A
1632	TCN	1993	2	3	1	1	3	1	no sabe	N/A	N/A	3	N/A	N/A	N/A
1633	TCN	1991	1	4	1	1	4	3	N/A	N/A	N/A	3	N/A	N/A	N/A
1634	TCN	1971	2	3	1	3	N/A	1	tiburon pequeños	N/A	N/A	3	N/A	N/A	N/A
1635	TCN	1991	1	3	2	3	N/A	2	N/A	N/A	N/A	3	N/A	N/A	N/A
1636	TCN	1992	2	4	1	1	3	3	N/A	N/A	N/A	3	N/A	N/A	N/A
1637	TCN	1987	2	3	1	1	5	1	no sabe	N/A	N/A	3	N/A	N/A	N/A
1638	TCN	1992	2	4	1	3	N/A	1	tiburones	martillo	N/A	3	N/A	N/A	N/A
1639	TCN	1990	2	4	1	3	N/A	3	N/A	N/A	N/A	3	N/A	N/A	N/A
1640	TCN	1941	1	2	1	3	N/A	3	N/A	N/A	N/A	3	N/A	N/A	N/A
1641	TCN	1992	2	4	1	3	N/A	1	no sabe	N/A	N/A	3	N/A	N/A	N/A
1642	TCN	1988	2	3	1	3	N/A	1	tiburon	N/A	N/A	3	N/A	N/A	N/A
1643	TCN	1959	2	3	1	1	4	1	tollo	N/A	N/A	3	N/A	N/A	N/A
1644	TCN	1974	2	4	1	1	3	3	N/A	N/A	N/A	3	N/A	N/A	N/A
1645	TCN	1993	2	3	1	3	N/A	3	N/A	N/A	N/A	3	N/A	N/A	N/A
1646	TCN	1989	2	4	1	3	N/A	3	N/A	N/A	N/A	3	N/A	N/A	N/A
1647	TCN	1988	1	3	1	1	5	1	tiburon pequeños	N/A	N/A	3	N/A	N/A	N/A
1648	TCN	1994	2	4	2	3	N/A	1	N/A	N/A	N/A	3	N/A	N/A	N/A
1649	TCN	1958	2	2	1	N/A	N/A	N/A	N/A	N/A	N/A	N/A	N/A	N/A	N/A
1650	TCN	1958	1	2	1	1	4	1	no sabe	N/A	N/A	3	N/A	N/A	N/A
1651	TCN	1991	1	3	2	1	3	1	blanco	N/A	N/A	3	N/A	N/A	N/A
1652	TCN	1995	1	3	2	3	N/A	1	no sabe	N/A	N/A	2	N/A	N/A	N/A
1653	TCN	1996	2	3	2	1	3	1	no sabe	N/A	N/A	2	N/A	N/A	N/A
1654	TCN	1996	2	3	2	3	N/A	1	N/A	N/A	N/A	3	N/A	N/A	N/A
1655	TCN	1995	2	3	2	3	N/A	1	N/A	N/A	N/A	3	N/A	N/A	N/A
1656	TCN	1962	2	2	2	1	5	1	no sabe	N/A	N/A	3	N/A	N/A	N/A
1657	TCN	1994	2	3	2	3	N/A	1	N/A	N/A	N/A	3	N/A	N/A	N/A
1658	TCN	1996	1	3	2	3	N/A	1	grandes	N/A	N/A	1	diamante	N/A	N/A
1659	TCN	1995	1	3	2	1	5	1	N/A	N/A	N/A	3	N/A	N/A	N/A
1660	TCN	1990	2	3	1	3	N/A	2	N/A	N/A	N/A	3	N/A	N/A	N/A
1661	TCN	1959	2	3	1	1	5	1	no sabe	N/A	N/A	3	N/A	N/A	N/A
1662	TCN	1989	2	3	1	3	N/A	3	N/A	N/A	N/A	3	N/A	N/A	N/A
1663	TCN	1970	1	3	2	1	4	3	N/A	N/A	N/A	3	N/A	N/A	N/A
1664	TCN	1998	1	2	1	3	N/A	1	N/A	N/A	N/A	3	N/A	N/A	N/A
1665	TCN	1996	2	4	2	3	N/A	1	no sabe	N/A	N/A	2	N/A	N/A	N/A
1666	TCN	1996	2	3	2	2	N/A	2	N/A	N/A	N/A	2	N/A	N/A	N/A
1667	TCN	1995	2	4	2	1	5	1	no sabe	N/A	N/A	1	no sabe	N/A	N/A
1668	TCN	1991	1	3	1	1	5	1	no sabe	N/A	N/A	1	diamante	N/A	N/A
1669	TCN	1995	1	3	1	1	5	1	martillo	N/A	N/A	2	N/A	N/A	N/A
1670	TCN	1984	2	3	1	1	5	1	no sabe	N/A	N/A	3	N/A	N/A	N/A
1671	TCN	1988	2	2	1	2	N/A	2	N/A	N/A	N/A	3	N/A	N/A	N/A
1672	TCN	1981	1	3	2	1	3	1	no sabe	N/A	N/A	3	N/A	N/A	N/A
1673	TCN	1982	2	4	1	1	3	3	N/A	N/A	N/A	3	N/A	N/A	N/A
1674	TCN	1967	1	3	2	3	N/A	2	N/A	N/A	N/A	3	N/A	N/A	N/A
1675	TCN	1970	2	4	1	1	4	1	no sabe	N/A	N/A	3	N/A	N/A	N/A
1676	TCN	1940	1	3	1	1	5	1	no sabe	N/A	N/A	3	N/A	N/A	N/A
1677	TCN	1976	1	2	1	2	N/A	1	no sabe	N/A	N/A	2	N/A	N/A	N/A
1678	TCN	1983	2	3	2	3	N/A	1	no sabe	N/A	N/A	3	N/A	N/A	N/A
1679	TCN	1953	1	2	1	1	5	1	no sabe	N/A	N/A	2	N/A	N/A	N/A
1680	TCN	1980	2	3	1	1	5	3	N/A	N/A	N/A	3	N/A	N/A	N/A
1681	TCN	1957	1	3	2	1	5	1	tiburon azul	N/A	N/A	2	N/A	N/A	N/A
1682	TCN	1976	1	4	1	1	5	1	no sabe	N/A	N/A	3	N/A	N/A	N/A
1683	TCN	1987	1	4	1	2	N/A	1	no sabe	N/A	N/A	3	N/A	N/A	N/A
1684	TCN	1995	2	4	2	1	5	3	N/A	N/A	N/A	3	N/A	N/A	N/A
1685	TCN	1965	1	2	1	1	5	1	no sabe	N/A	N/A	3	N/A	N/A	N/A
1686	TCN	1956	1	4	1	1	5	2	N/A	N/A	N/A	N/A	N/A	N/A	N/A
1687	TCN	1975	1	4	1	3	N/A	1	no sabe	N/A	N/A	3	N/A	N/A	N/A
1688	TCN	1954	2	4	2	1	5	1	no sabe	N/A	N/A	3	N/A	N/A	N/A
1689	TCN	1986	2	3	1	3	N/A	2	N/A	N/A	N/A	3	N/A	N/A	N/A
1690	TCN	1993	2	4	1	2	N/A	1	no sabe	N/A	N/A	2	N/A	N/A	N/A
1691	TCN	1985	2	3	1	1	4	1	no sabe	N/A	N/A	2	N/A	N/A	N/A
1692	TCN	1962	2	1	1	3	N/A	1	no sabe	N/A	N/A	3	N/A	N/A	N/A
1693	TCN	1984	2	4	1	3	N/A	1	N/A	N/A	N/A	3	N/A	N/A	N/A
1694	TCN	1993	1	2	1	1	5	3	N/A	N/A	N/A	3	N/A	N/A	N/A
1695	TCN	1975	2	4	1	3	N/A	3	N/A	N/A	N/A	3	N/A	N/A	N/A
1696	TCN	1969	2	1	1	3	N/A	2	N/A	N/A	N/A	3	N/A	N/A	N/A
1697	TCN	1994	2	3	1	3	0	2	N/A	N/A	N/A	3	N/A	N/A	N/A
1698	TCN	1990	1	4	1	2	N/A	2	N/A	N/A	N/A	2	N/A	N/A	N/A
1699	TCN	1993	2	3	1	3	N/A	2	N/A	N/A	N/A	3	N/A	N/A	N/A
1700	TCN	1979	2	3	1	3	N/A	3	N/A	N/A	N/A	3	N/A	N/A	N/A
1701	TCN	1982	1	4	1	2	N/A	3	N/A	N/A	N/A	3	N/A	N/A	N/A
1702	TCN	1993	1	4	1	3	N/A	2	N/A	N/A	N/A	3	N/A	N/A	N/A
1703	TCN	1993	2	3	1	3	N/A	3	N/A	N/A	N/A	3	N/A	N/A	N/A
1704	TCN	1943	2	3	1	1	5	1	N/A	N/A	N/A	3	N/A	N/A	N/A
1705	TCN	1970	1	2	1	3	N/A	1	martillo	serrucho	N/A	3	N/A	N/A	N/A
1706	TCN	1984	2	2	1	3	N/A	3	N/A	N/A	N/A	3	N/A	N/A	N/A
1707	TCN	1952	2	1	1	3	N/A	2	N/A	N/A	N/A	3	N/A	N/A	N/A
1708	TCN	1969	2	2	2	3	N/A	1	N/A	N/A	N/A	3	N/A	N/A	N/A
1709	TCN	1984	2	4	1	1	3	1	tollo	N/A	N/A	1	tollo	N/A	N/A
1710	TCN	1987	2	4	1	1	5	2	N/A	N/A	N/A	3	N/A	N/A	N/A
1711	TCN	1985	1	4	1	1	3	1	diamante	tollo	N/A	1	tollo	diamante	N/A
1712	TCN	1994	2	4	2	2	6	1	N/A	N/A	N/A	3	N/A	N/A	N/A
1713	TCN	1966	2	2	1	1	5	2	N/A	N/A	N/A	3	N/A	N/A	N/A
1714	TCN	1983	1	4	1	1	5	1	N/A	N/A	N/A	3	N/A	N/A	N/A
1715	TCN	1957	1	1	2	3	N/A	2	N/A	N/A	N/A	3	N/A	N/A	N/A
1716	TCN	1967	2	3	1	1	5	1	N/A	N/A	N/A	3	N/A	N/A	N/A
1717	TCN	1961	1	3	1	1	5	3	N/A	N/A	N/A	3	N/A	N/A	N/A
1718	TCN	1982	1	4	1	1	3	1	N/A	N/A	N/A	1	N/A	N/A	N/A
1719	TCN	1954	2	1	1	3	N/A	1	no sabe	N/A	N/A	3	N/A	N/A	N/A
1720	TCN	1985	1	4	1	1	N/A	1	tollo	N/A	N/A	1	tollo	N/A	N/A
1721	TCN	1992	2	4	1	2	N/A	3	N/A	N/A	N/A	3	N/A	N/A	N/A
1722	TCN	1990	1	3	1	3	N/A	1	no sabe	N/A	N/A	3	N/A	N/A	N/A
1723	TCN	1983	1	4	1	3	N/A	1	N/A	N/A	N/A	3	N/A	N/A	N/A
1724	TCN	1991	1	4	2	1	5	1	tollo	N/A	N/A	1	tollo	N/A	N/A
1725	TCN	1960	2	2	1	1	N/A	3	N/A	N/A	N/A	3	N/A	N/A	N/A
1726	TCN	1969	1	2	1	1	5	1	martillo	N/A	N/A	1	no sabe	N/A	N/A
1727	TCN	1973	2	2	2	2	N/A	2	N/A	N/A	N/A	3	N/A	N/A	N/A
1728	TCN	1988	1	2	1	1	5	1	martillo	diamante	azul	1	diamante	N/A	N/A
1729	TCN	1989	2	4	2	3	N/A	1	no sabe	N/A	N/A	3	N/A	N/A	N/A
1730	TCN	1957	1	2	2	1	4	1	no sabe	N/A	N/A	1	no sabe	N/A	N/A
1731	TCN	1988	2	4	1	3	N/A	3	N/A	N/A	N/A	3	N/A	N/A	N/A
1732	TCN	1984	2	3	1	2	N/A	2	N/A	N/A	N/A	2	N/A	N/A	N/A
1733	TCN	1982	2	4	1	1	5	1	no sabe	N/A	N/A	3	N/A	N/A	N/A
1734	TCN	1957	2	4	1	1	5	3	N/A	N/A	N/A	3	N/A	N/A	N/A
1735	TCN	1980	1	4	1	1	1	1	N/A	N/A	N/A	3	N/A	N/A	N/A
1736	TCN	1978	2	4	1	1	1	3	N/A	N/A	N/A	3	N/A	N/A	N/A
1737	TCN	1991	2	4	2	1	5	3	N/A	N/A	N/A	3	N/A	N/A	N/A
1738	TCN	1988	2	4	1	3	N/A	2	N/A	N/A	N/A	3	N/A	N/A	N/A
1739	TCN	1966	2	4	1	1	3	2	N/A	N/A	N/A	3	N/A	N/A	N/A
1740	TCN	1975	1	4	1	1	2	3	N/A	N/A	N/A	3	N/A	N/A	N/A
1741	TCN	1991	2	3	1	2	N/A	2	N/A	N/A	N/A	3	N/A	N/A	N/A
1742	TCN	1960	2	3	2	3	N/A	3	N/A	N/A	N/A	3	N/A	N/A	N/A
1743	TCN	1996	1	4	2	3	N/A	3	N/A	N/A	N/A	3	N/A	N/A	N/A
1744	TCN	1987	2	3	1	1	1	1	tollo	N/A	N/A	1	tollo	N/A	N/A
1745	TCN	1980	1	2	1	2	N/A	2	N/A	N/A	N/A	3	N/A	N/A	N/A
1746	TCN	1990	1	3	1	3	N/A	1	N/A	N/A	N/A	3	N/A	N/A	N/A
1747	TCN	1994	1	4	2	1	3	3	N/A	N/A	N/A	3	N/A	N/A	N/A
1748	TCN	1993	2	4	2	N/A	N/A	N/A	N/A	N/A	N/A	N/A	N/A	N/A	N/A
1749	TCN	1976	2	2	1	2	N/A	2	N/A	N/A	N/A	2	N/A	N/A	N/A
1750	TCN	1997	2	2	1	1	6	3	N/A	N/A	N/A	3	N/A	N/A	N/A
1751	TCN	1970	2	2	1	3	N/A	3	N/A	N/A	N/A	3	N/A	N/A	N/A
1752	TCN	1976	1	2	1	1	5	2	N/A	N/A	N/A	3	N/A	N/A	N/A
1753	TCN	1994	2	4	2	3	N/A	2	N/A	N/A	N/A	3	N/A	N/A	N/A
1754	TCN	1993	1	4	2	2	N/A	2	N/A	N/A	N/A	3	N/A	N/A	N/A
1755	TCN	1989	1	3	2	3	N/A	3	N/A	N/A	N/A	3	N/A	N/A	N/A
1756	TCN	1995	2	4	2	3	N/A	3	N/A	N/A	N/A	3	N/A	N/A	N/A
1757	TCN	1995	2	4	2	3	N/A	3	N/A	N/A	N/A	3	N/A	N/A	N/A
1758	TCN	1994	1	2	1	3	0	2	N/A	N/A	N/A	3	N/A	N/A	N/A
1759	TCN	1994	1	4	2	1	3	3	N/A	N/A	N/A	3	N/A	N/A	N/A
1760	TCN	1993	1	4	2	2	5	1	tiburon azul	martillo	N/A	3	N/A	N/A	N/A
1761	TCN	1994	2	4	2	3	N/A	N/A	N/A	N/A	N/A	N/A	N/A	N/A	N/A
1762	TCN	1994	1	4	2	1	5	1	tiburones	martillo	N/A	3	N/A	N/A	N/A
1763	TCN	1991	1	4	2	1	2	3	N/A	N/A	N/A	3	N/A	N/A	N/A
1764	TCN	1995	2	4	2	1	6	1	martillo	N/A	N/A	3	N/A	N/A	N/A
1765	TCN	1990	1	4	1	3	N/A	3	N/A	N/A	N/A	3	N/A	N/A	N/A
1766	TCN	1995	2	4	2	1	5	3	N/A	N/A	N/A	3	N/A	N/A	N/A
1767	TCN	1997	1	2	1	3	N/A	1	N/A	N/A	N/A	3	N/A	N/A	N/A
1768	TCN	1985	2	2	1	1	2	3	N/A	N/A	N/A	3	N/A	N/A	N/A
1769	TCN	1982	2	2	1	1	5	3	N/A	N/A	N/A	3	N/A	N/A	N/A
1770	TCN	1993	1	2	1	1	5	2	N/A	N/A	N/A	2	N/A	N/A	N/A
1771	TCN	1964	1	3	1	2	N/A	2	N/A	N/A	N/A	3	N/A	N/A	N/A
1772	TCN	1983	1	2	1	1	4	1	N/A	N/A	N/A	1	albacora	N/A	N/A
1773	TCN	1979	1	4	2	1	3	1	martillo	N/A	N/A	3	N/A	N/A	N/A
1774	TCN	1988	1	3	1	1	4	1	diamante	azul	N/A	1	diamante	azul	N/A
1775	TCN	1989	2	2	1	1	1	1	N/A	N/A	N/A	3	N/A	N/A	N/A
1785	TCN	1990	2	4	1	3	N/A	3	N/A	N/A	N/A	3	N/A	N/A	N/A
1786	TCN	1992	2	4	2	3	N/A	1	tollo	N/A	N/A	3	N/A	N/A	N/A
1787	TCN	1993	2	4	1	3	N/A	3	N/A	N/A	N/A	3	N/A	N/A	N/A
1788	TCN	1991	2	4	1	3	N/A	3	N/A	N/A	N/A	3	N/A	N/A	N/A
1789	TCN	1967	1	2	1	2	N/A	1	tiburon ballena	N/A	N/A	2	N/A	N/A	N/A
1790	TCN	1988	1	4	1	1	5	1	N/A	N/A	N/A	2	N/A	N/A	N/A
1791	TCN	1987	2	3	1	2	N/A	1	N/A	N/A	N/A	3	N/A	N/A	N/A
1792	TCN	1972	2	2	1	3	N/A	2	N/A	N/A	N/A	3	N/A	N/A	N/A
1793	TCN	1986	1	3	2	1	4	1	tiburon	N/A	N/A	3	N/A	N/A	N/A
1794	TCN	1987	2	3	1	1	5	2	N/A	N/A	N/A	1	tollo	N/A	N/A
1795	TCN	1954	1	1	1	1	3	1	N/A	N/A	N/A	2	N/A	N/A	N/A
1796	TCN	1938	1	1	1	3	N/A	2	N/A	N/A	N/A	3	N/A	N/A	N/A
1797	TCN	1991	2	2	1	1	1	3	N/A	N/A	N/A	3	N/A	N/A	N/A
1798	TCN	1989	1	4	1	3	N/A	1	tiburon blanco	N/A	N/A	1	N/A	N/A	N/A
1799	TCN	1996	2	2	2	3	N/A	1	tiburon martillo	N/A	N/A	3	N/A	N/A	N/A
1800	TCN	1972	1	4	1	1	5	2	N/A	N/A	N/A	3	N/A	N/A	N/A
1801	TCN	1996	1	4	2	3	N/A	1	N/A	N/A	N/A	3	N/A	N/A	N/A
1802	TCN	1982	1	3	1	1	3	1	tiburon martillo	N/A	N/A	3	N/A	N/A	N/A
1803	TCN	1996	2	4	2	2	N/A	3	N/A	N/A	N/A	3	N/A	N/A	N/A
1804	TCN	1997	2	4	2	3	N/A	2	N/A	N/A	N/A	3	N/A	N/A	N/A
1805	TCN	1985	2	2	1	3	N/A	1	diamante	N/A	N/A	1	diamante	N/A	N/A
1806	TCN	1993	2	4	2	3	N/A	3	N/A	N/A	N/A	3	N/A	N/A	N/A
1807	AQP	1977	2	2	1	1	3	1	tollo	azul	N/A	1	tollo	azul	diamante
1808	AQP	1989	2	2	1	1	N/A	1	diamante	N/A	N/A	2	N/A	N/A	N/A
1809	AQP	1977	2	2	1	2	N/A	1	tigre	N/A	N/A	2	N/A	N/A	N/A
1810	AQP	1979	1	2	1	1	2	1	diamante	azulejo	N/A	1	diamante	N/A	N/A
1811	AQP	1968	1	3	1	1	4	1	tollo	diamante	N/A	1	diamante	N/A	N/A
1812	AQP	1963	1	2	1	2	N/A	2	N/A	N/A	N/A	N/A	N/A	N/A	N/A
1813	AQP	1989	2	3	1	3	0	3	N/A	N/A	N/A	3	N/A	N/A	N/A
1814	AQP	1983	1	3	1	3	N/A	2	N/A	N/A	N/A	2	N/A	N/A	N/A
1815	AQP	1965	1	2	1	2	N/A	3	N/A	N/A	N/A	3	N/A	N/A	N/A
1816	AQP	1994	1	2	1	3	N/A	1	azul	N/A	N/A	3	N/A	N/A	N/A
1817	AQP	1986	1	2	1	2	N/A	2	N/A	N/A	N/A	3	N/A	N/A	N/A
1818	AQP	1965	N/A	1	1	3	N/A	3	N/A	N/A	N/A	3	N/A	N/A	N/A
1819	AQP	1986	1	3	1	2	N/A	2	N/A	N/A	N/A	N/A	N/A	N/A	N/A
1820	AQP	1965	1	4	1	1	1	2	N/A	N/A	N/A	2	N/A	N/A	N/A
1821	AQP	1978	1	3	2	1	2	1	chancho marino	N/A	N/A	1	chancho marino	N/A	N/A
1822	AQP	1960	1	4	2	1	4	1	azul	aletas	N/A	1	azul	aletas	N/A
1823	AQP	1947	2	1	1	1	1	1	N/A	N/A	N/A	1	N/A	N/A	N/A
1824	AQP	1982	1	4	1	3	N/A	2	N/A	N/A	N/A	3	N/A	N/A	N/A
1825	AQP	1961	1	2	1	1	4	1	azul	N/A	N/A	3	N/A	N/A	N/A
1826	AQP	1998	2	2	1	3	N/A	3	N/A	N/A	N/A	3	N/A	N/A	N/A
1827	AQP	1968	2	4	2	3	N/A	1	N/A	N/A	N/A	3	N/A	N/A	N/A
1828	AQP	1964	2	3	2	3	N/A	1	azul	N/A	N/A	3	N/A	N/A	N/A
1829	AQP	1991	1	4	1	1	4	1	tollo	diamante	N/A	1	tollo	N/A	N/A
1830	AQP	1960	2	2	2	3	N/A	1	no sabe	N/A	N/A	3	N/A	N/A	N/A
1831	AQP	1987	1	4	1	1	4	1	no sabe	N/A	N/A	3	N/A	N/A	N/A
1832	AQP	1956	2	1	2	2	N/A	1	no sabe	N/A	N/A	3	N/A	N/A	N/A
1833	AQP	1959	1	2	2	3	N/A	1	no sabe	N/A	N/A	3	N/A	N/A	N/A
1834	AQP	1969	2	4	1	2	N/A	1	no sabe	N/A	N/A	3	N/A	N/A	N/A
1835	AQP	1976	1	4	1	2	N/A	1	no sabe	N/A	N/A	3	N/A	N/A	N/A
1836	AQP	1994	2	4	2	3	N/A	1	no sabe	N/A	N/A	3	N/A	N/A	N/A
1837	AQP	1950	2	1	2	1	4	1	no sabe	N/A	N/A	3	N/A	N/A	N/A
1838	AQP	1988	2	2	1	1	4	1	no sabe	N/A	N/A	1	no sabe	N/A	N/A
1839	AQP	1949	2	1	2	1	4	1	no sabe	N/A	N/A	2	N/A	N/A	N/A
1840	AQP	1988	2	2	1	2	N/A	2	N/A	N/A	N/A	2	N/A	N/A	N/A
1841	AQP	1973	2	2	1	1	4	1	diamante azul	N/A	N/A	1	diamante azul	N/A	N/A
1842	AQP	1995	1	3	1	3	N/A	1	no sabe	N/A	N/A	3	N/A	N/A	N/A
1843	AQP	1993	2	3	1	1	5	1	diamante	N/A	N/A	1	diamante	N/A	N/A
1844	LIM	1988	1	3	1	1	5	2	N/A	N/A	N/A	3	N/A	N/A	N/A
1845	LIM	1973	1	3	1	1	4	3	N/A	N/A	N/A	3	N/A	N/A	N/A
1846	LIM	1965	2	2	1	1	2	1	no sabe	N/A	N/A	3	N/A	N/A	N/A
1847	LIM	1992	1	4	1	1	5	1	toyo	N/A	N/A	1	toyo	N/A	N/A
1848	LIM	1985	2	4	1	3	N/A	1	no sabe	N/A	N/A	3	N/A	N/A	N/A
1849	LIM	1984	2	2	1	1	5	3	N/A	N/A	N/A	3	N/A	N/A	N/A
1850	LIM	1983	2	3	1	1	3	1	no sabe	N/A	N/A	3	N/A	N/A	N/A
1851	LIM	1953	1	4	2	1	2	2	N/A	N/A	N/A	3	N/A	N/A	N/A
1852	LIM	1981	2	3	1	1	3	1	no sabe	N/A	N/A	3	N/A	N/A	N/A
1853	LIM	1990	2	3	1	3	N/A	2	N/A	N/A	N/A	3	N/A	N/A	N/A
1854	LIM	1996	2	4	2	2	N/A	1	N/A	N/A	N/A	3	N/A	N/A	N/A
1855	LIM	1989	1	4	1	1	4	1	azul	N/A	N/A	1	azul	N/A	N/A
1856	LIM	1990	2	3	1	1	3	1	N/A	N/A	N/A	3	N/A	N/A	N/A
1857	LIM	1986	1	4	1	1	5	2	N/A	N/A	N/A	2	N/A	N/A	N/A
1858	LIM	1979	1	4	1	1	3	1	martillo	azul	N/A	1	azul	toyo	N/A
1859	LIM	1980	1	3	1	1	4	2	N/A	N/A	N/A	3	N/A	N/A	N/A
1860	LIM	1957	1	3	2	1	3	1	blanco	N/A	N/A	3	N/A	N/A	N/A
1861	LIM	1956	2	3	1	1	5	2	N/A	N/A	N/A	3	N/A	N/A	N/A
1862	LIM	1989	2	4	1	1	3	3	N/A	N/A	N/A	3	N/A	N/A	N/A
1863	LIM	1986	1	3	1	1	5	2	N/A	N/A	N/A	3	N/A	N/A	N/A
1864	LIM	1973	1	4	2	1	3	1	blanco	N/A	N/A	3	N/A	N/A	N/A
1865	LIM	1994	1	2	1	3	N/A	1	no sabe	N/A	N/A	3	N/A	N/A	N/A
1866	LIM	1993	1	4	2	1	5	1	toro	pez espada	N/A	3	N/A	N/A	N/A
1867	LIM	1982	1	3	2	1	3	1	no sabe	N/A	N/A	3	N/A	N/A	N/A
1868	LIM	1971	1	3	1	1	5	3	N/A	N/A	N/A	3	N/A	N/A	N/A
1869	LIM	1994	1	4	2	3	N/A	2	N/A	N/A	N/A	3	N/A	N/A	N/A
1870	LIM	1977	1	4	2	1	5	2	N/A	N/A	N/A	3	N/A	N/A	N/A
1871	LIM	1991	1	4	2	1	3	1	blanco	N/A	N/A	3	N/A	N/A	N/A
1872	LIM	1991	1	3	2	3	N/A	3	N/A	N/A	N/A	3	N/A	N/A	N/A
1873	LIM	1969	1	2	1	1	5	2	N/A	N/A	N/A	3	N/A	N/A	N/A
1874	LIM	1987	1	4	1	N/A	N/A	N/A	N/A	N/A	N/A	N/A	N/A	N/A	N/A
1875	LIM	1984	2	4	1	1	2	2	N/A	N/A	N/A	3	N/A	N/A	N/A
1876	LIM	1990	2	3	2	N/A	N/A	N/A	N/A	N/A	N/A	N/A	N/A	N/A	N/A
1877	LIM	1996	2	2	1	3	N/A	3	N/A	N/A	N/A	3	N/A	N/A	N/A
1878	LIM	1966	2	4	2	1	5	2	N/A	N/A	N/A	3	N/A	N/A	N/A
1879	LIM	1998	2	2	1	1	5	2	N/A	N/A	N/A	3	N/A	N/A	N/A
1880	LIM	1986	2	3	1	1	3	3	N/A	N/A	N/A	3	N/A	N/A	N/A
1881	LIM	1944	2	1	1	1	1	1	no sabe	N/A	N/A	3	N/A	N/A	N/A
1882	LIM	1969	2	4	1	1	1	1	no sabe	N/A	N/A	3	N/A	N/A	N/A
1883	LIM	1993	2	4	2	3	N/A	1	no sabe	N/A	N/A	3	N/A	N/A	N/A
1884	LIM	1991	2	2	1	1	5	3	N/A	N/A	N/A	3	N/A	N/A	N/A
1885	LIM	1995	1	4	2	1	5	2	N/A	N/A	N/A	3	N/A	N/A	N/A
1886	LIM	1992	1	3	2	1	3	1	no sabe	N/A	N/A	3	N/A	N/A	N/A
1887	LIM	1996	1	3	1	2	N/A	1	no sabe	N/A	N/A	3	N/A	N/A	N/A
1888	LIM	1997	1	4	2	1	3	1	no sabe	N/A	N/A	3	N/A	N/A	N/A
1889	LIM	1996	2	4	2	N/A	N/A	N/A	N/A	N/A	N/A	N/A	N/A	N/A	N/A
1890	LIM	1992	1	3	1	3	N/A	1	no sabe	N/A	N/A	3	N/A	N/A	N/A
1891	LIM	1977	2	3	1	3	N/A	3	N/A	N/A	N/A	3	N/A	N/A	N/A
1892	LIM	1994	2	4	2	3	N/A	3	N/A	N/A	N/A	3	N/A	N/A	N/A
1893	LIM	1955	1	4	1	1	2	1	leopardo	N/A	N/A	2	N/A	N/A	N/A
1894	LIM	1975	1	2	1	1	4	2	N/A	N/A	N/A	3	N/A	N/A	N/A
1895	LIM		1	4	1	1	3	1	toyo	N/A	N/A	1	toyo	N/A	N/A
1896	LIM	1970	1	3	1	1	5	3	N/A	N/A	N/A	3	N/A	N/A	N/A
1897	LIM	1997	2	2	1	1	3	3	N/A	N/A	N/A	3	N/A	N/A	N/A
1898	LIM	1940	2	1	1	1	5	1	no sabe	N/A	N/A	3	N/A	N/A	N/A
1899	LIM	1980	1	4	2	1	5	3	N/A	N/A	N/A	3	N/A	N/A	N/A
1900	LIM	1979	1	3	1	1	3	1	no sabe	N/A	N/A	1	no sabe	N/A	N/A
1901	LIM	1983	2	3	1	1	5	1	no sabe	N/A	N/A	3	N/A	N/A	N/A
1902	LIM	1958	1	4	2	1	4	1	no sabe	N/A	N/A	1	no sabe	N/A	N/A
1903	LIM	1977	2	4	2	1	4	2	N/A	N/A	N/A	3	N/A	N/A	N/A
1904	LIM	1991	1	3	1	1	3	1	tiburon azul	martillo	N/A	N/A	N/A	N/A	N/A
1905	LIM	1957	1	2	1	1	5	1	no sabe	N/A	N/A	3	N/A	N/A	N/A
1906	LIM	1963	2	2	1	1	4	1	orca	N/A	N/A	3	N/A	N/A	N/A
1907	LIM	1963	1	3	1	1	4	3	N/A	N/A	N/A	3	N/A	N/A	N/A
1908	LIM	1987	1	2	1	1	3	1	no sabe	N/A	N/A	3	N/A	N/A	N/A
1909	LIM	1974	2	2	1	1	2	1	no sabe	N/A	N/A	3	N/A	N/A	N/A
1910	LIM	1975	1	2	1	2	N/A	3	N/A	N/A	N/A	3	N/A	N/A	N/A
1911	LIM	1950	2	3	1	1	4	3	N/A	N/A	N/A	3	N/A	N/A	N/A
1912	LIM	1971	1	2	1	3	N/A	2	N/A	N/A	N/A	3	N/A	N/A	N/A
1913	LIM	1991	2	4	1	2	0	2	N/A	N/A	N/A	3	N/A	N/A	N/A
1914	LIM	1994	2	4	2	3	N/A	1	tiburon blanco	N/A	N/A	3	N/A	N/A	N/A
1915	LIM	1991	2	4	1	1	5	3	N/A	N/A	N/A	3	N/A	N/A	N/A
1916	LIM	1998	2	4	2	1	2	2	N/A	N/A	N/A	3	N/A	N/A	N/A
1917	LIM	1993	1	4	2	3	N/A	1	no sabe	N/A	N/A	3	N/A	N/A	N/A
1918	LIM	1984	1	3	1	1	2	1	tiburon tigre	N/A	N/A	1	no sabe	N/A	N/A
1919	LIM	1990	1	2	1	1	3	1	tiburon martillo	tiburon diamante	N/A	3	N/A	N/A	N/A
1920	LIM	1963	1	2	1	1	3	1	martillo	diamante	azul	3	N/A	N/A	N/A
1921	LIM	1998	1	2	1	1	5	3	N/A	N/A	N/A	3	N/A	N/A	N/A
1922	LIM	1944	1	4	1	1	3	1	tiburon martillo	N/A	N/A	1	no sabe	N/A	N/A
1923	LIM	1982	1	4	1	1	3	3	N/A	N/A	N/A	3	N/A	N/A	N/A
1924	LIM	1953	1	3	1	1	5	2	N/A	N/A	N/A	3	N/A	N/A	N/A
1925	LIM	1973	1	4	1	1	2	1	tiburon ballena	N/A	N/A	3	N/A	N/A	N/A
1926	LIM	1964	1	4	1	1	4	1	toyo	N/A	N/A	1	N/A	N/A	N/A
1927	LIM	1989	1	4	1	1	4	1	tiburon marino	tiburon ballena	toyo	1	toyo	N/A	N/A
1928	LIM	1966	1	4	1	1	4	2	N/A	N/A	N/A	3	N/A	N/A	N/A
1929	LIM	1987	1	4	1	N/A	N/A	N/A	N/A	N/A	N/A	N/A	N/A	N/A	N/A
1930	LIM	1971	1	4	1	1	3	1	no sabe	N/A	N/A	3	N/A	N/A	N/A
1931	LIM	1991	1	3	1	1	3	1	tiburon martillo	N/A	N/A	3	N/A	N/A	N/A
1932	LIM	1965	2	3	1	1	4	1	toyo	martillo	N/A	1	toyo	N/A	N/A
1933	LIM	1984	1	3	1	1	1	1	no sabe	N/A	N/A	1	no sabe	N/A	N/A
1934	LIM	1995	1	4	2	1	4	1	no sabe	N/A	N/A	3	N/A	N/A	N/A
1935	LIM	1986	2	4	2	3	N/A	1	no sabe	N/A	N/A	3	N/A	N/A	N/A
1936	LIM	1997	2	4	2	3	N/A	1	no sabe	N/A	N/A	3	N/A	N/A	N/A
1937	LIM	1989	1	4	2	3	N/A	1	no sabe	N/A	N/A	3	N/A	N/A	N/A
1939	LIM	1989	1	4	1	3	N/A	1	tiburon blanco	tiburon martillo	N/A	3	N/A	N/A	N/A
1940	LIM	1952	1	3	1	1	2	3	N/A	N/A	N/A	2	N/A	N/A	N/A
1941	LIM	1993	2	4	1	1	4	1	toyo	N/A	N/A	1	toyo	N/A	N/A
1942	LIM	1969	1	4	1	1	2	1	no sabe	N/A	N/A	3	N/A	N/A	N/A
1943	LIM	1997	1	4	2	3	N/A	1	no sabe	N/A	N/A	3	N/A	N/A	N/A
1944	LIM	1958	2	4	1	1	4	3	N/A	N/A	N/A	3	N/A	N/A	N/A
1945	LIM	1993	1	4	2	1	5	1	no sabe	N/A	N/A	3	N/A	N/A	N/A
1946	LIM	1983	2	4	1	3	N/A	3	N/A	N/A	N/A	3	N/A	N/A	N/A
1947	LIM	1935	2	2	1	1	4	1	no sabe	N/A	N/A	3	N/A	N/A	N/A
1948	LIM	1963	2	4	1	1	3	2	N/A	N/A	N/A	3	N/A	N/A	N/A
1949	LIM	1966	1	4	1	1	4	1	no sabe	N/A	N/A	3	N/A	N/A	N/A
1950	LIM	1987	2	4	1	1	3	1	no sabe	N/A	N/A	3	N/A	N/A	N/A
1951	LIM	1994	2	4	1	1	4	1	no sabe	N/A	N/A	3	N/A	N/A	N/A
1952	LIM	1959	1	4	1	1	4	1	blanco	N/A	N/A	3	N/A	N/A	N/A
1953	LIM	1949	1	4	1	1	4	1	no sabe	N/A	N/A	3	N/A	N/A	N/A
1954	LIM	1989	1	4	2	1	4	1	maca	toyo	N/A	1	toyo	N/A	N/A
1955	LIM	1984	1	4	1	1	4	1	N/A	N/A	N/A	1	no sabe	N/A	N/A
1956	LIM	1989	1	4	1	1	1	1	N/A	N/A	N/A	3	N/A	N/A	N/A
1957	LIM	1985	1	2	1	1	3	1	N/A	N/A	N/A	3	N/A	N/A	N/A
1958	LIM	1993	1	3	1	3	N/A	3	N/A	N/A	N/A	3	N/A	N/A	N/A
1959	LIM	1993	2	4	2	2	N/A	1	N/A	N/A	N/A	2	N/A	N/A	N/A
1960	LIM	1997	2	3	2	1	3	3	N/A	N/A	N/A	3	N/A	N/A	N/A
1961	LIM	1969	2	2	1	1	3	1	N/A	N/A	N/A	3	N/A	N/A	N/A
1962	LIM	1963	2	3	1	3	N/A	2	N/A	N/A	N/A	3	N/A	N/A	N/A
1963	LIM	1998	2	2	1	1	2	1	N/A	N/A	N/A	3	N/A	N/A	N/A
1964	LIM	1995	N/A	4	2	3	N/A	3	N/A	N/A	N/A	1	no sabe	N/A	N/A
1965	LIM	1985	2	3	2	1	3	1	orca	N/A	N/A	3	N/A	N/A	N/A
1966	LIM	1965	1	4	1	1	3	3	N/A	N/A	N/A	1	no sabe	N/A	N/A
1967	LIM	1987	2	4	1	1	3	1	no sabe	N/A	N/A	3	N/A	N/A	N/A
1968	LIM	1966	2	3	1	1	4	3	N/A	N/A	N/A	3	N/A	N/A	N/A
1969	LIM	1992	1	4	1	1	2	1	tiburon espada	toyo	N/A	1	toyo	N/A	N/A
1970	LIM	1953	1	4	1	1	5	1	toyo	tiburon azul	tiburon blanco	1	toyo de leche	N/A	N/A
1971	LIM	1976	1	2	1	1	4	1	diamante azul	N/A	N/A	3	N/A	N/A	N/A
1972	LIM	1976	2	4	1	1	4	1	no sabe	N/A	N/A	3	N/A	N/A	N/A
1973	LIM	1972	1	4	1	N/A	N/A	N/A	N/A	N/A	N/A	N/A	N/A	N/A	N/A
1974	LIM	1945	2	4	1	1	5	1	no sabe	N/A	N/A	3	N/A	N/A	N/A
1975	LIM	1942	2	2	1	1	3	1	no sabe	N/A	N/A	3	N/A	N/A	N/A
1976	LIM	1971	2	2	1	1	3	2	N/A	N/A	N/A	3	N/A	N/A	N/A
1977	LIM	1982	2	3	1	3	N/A	1	no sabe	N/A	N/A	3	N/A	N/A	N/A
1978	LIM	1994	2	4	2	1	4	2	N/A	N/A	N/A	3	N/A	N/A	N/A
1979	LIM	1997	2	4	2	1	5	3	N/A	N/A	N/A	3	N/A	N/A	N/A
1980	LIM	1959	2	3	1	1	5	1	no sabe	N/A	N/A	3	N/A	N/A	N/A
1981	LIM	1939	1	3	1	1	5	1	tiburon azul	N/A	N/A	3	N/A	N/A	N/A
1982	LIM	1995	1	3	1	3	N/A	1	no sabe	N/A	N/A	3	N/A	N/A	N/A
1983	LIM	1979	2	4	1	3	N/A	1	N/A	N/A	N/A	3	N/A	N/A	N/A
1984	LIM	1985	2	4	2	3	N/A	1	N/A	N/A	N/A	3	N/A	N/A	N/A
1985	LIM	1980	1	3	1	1	1	1	N/A	N/A	N/A	3	N/A	N/A	N/A
1986	LIM	1983	1	4	1	1	3	1	N/A	N/A	N/A	3	N/A	N/A	N/A
1987	LIM	1991	2	4	2	1	1	3	N/A	N/A	N/A	3	N/A	N/A	N/A
1988	LIM	1968	2	4	2	1	1	3	N/A	N/A	N/A	3	N/A	N/A	N/A
1989	LIM	1994	1	4	2	2	N/A	1	N/A	N/A	N/A	3	N/A	N/A	N/A
1990	LIM	1988	2	4	2	3	N/A	1	N/A	N/A	N/A	3	N/A	N/A	N/A
1991	LIM	1967	1	4	1	3	N/A	1	N/A	N/A	N/A	3	N/A	N/A	N/A
1992	LIM	1977	2	4	1	1	5	1	N/A	N/A	N/A	3	N/A	N/A	N/A
1993	LIM	1969	1	2	1	1	3	2	N/A	N/A	N/A	3	N/A	N/A	N/A
1994	LIM	1962	1	4	1	1	3	1	blanco	diamante	N/A	1	diamante	N/A	N/A
1995	LIM	1991	2	2	1	3	N/A	3	N/A	N/A	N/A	3	N/A	N/A	N/A
1996	LIM	1989	2	4	1	1	1	3	N/A	N/A	N/A	3	N/A	N/A	N/A
1997	LIM	1984	N/A	4	2	1	3	3	N/A	N/A	N/A	1	no sabe	N/A	N/A
1998	LIM	1987	1	4	1	1	5	1	N/A	N/A	N/A	3	N/A	N/A	N/A
1999	LIM	1979	1	4	2	1	4	1	N/A	N/A	N/A	1	N/A	N/A	N/A
2000	LIM	1996	1	4	2	1	5	1	N/A	N/A	N/A	2	N/A	N/A	N/A
2001	LIM	1988	1	4	1	3	N/A	3	N/A	N/A	N/A	3	N/A	N/A	N/A
2002	LIM	1979	2	2	1	1	1	1	N/A	N/A	N/A	3	N/A	N/A	N/A
2051	AQP	1941	1	2	1	1	3	1	N/A	N/A	N/A	2	N/A	N/A	N/A
2052	AQP	1968	1	2	1	1	4	2	N/A	N/A	N/A	3	N/A	N/A	N/A
2053	AQP	1985	1	3	1	1	4	1	azul	N/A	N/A	1	azul	N/A	N/A
2056	AQP	1979	1	4	2	3	N/A	3	N/A	N/A	N/A	3	N/A	N/A	N/A
2057	AQP	1971	2	2	1	1	4	3	N/A	N/A	N/A	3	N/A	N/A	N/A
2058	AQP	1970	2	4	2	1	5	3	N/A	N/A	N/A	3	N/A	N/A	N/A
2059	AQP	1996	1	3	1	3	N/A	3	N/A	N/A	N/A	3	N/A	N/A	N/A
2060	AQP	1973	1	4	2	3	N/A	3	N/A	N/A	N/A	3	N/A	N/A	N/A
2061	AQP	1974	1	2	1	1	3	3	N/A	N/A	N/A	3	N/A	N/A	N/A
2062	AQP	1959	1	3	1	1	5	3	N/A	N/A	N/A	3	N/A	N/A	N/A
2063	AQP	1962	2	2	1	1	5	3	N/A	N/A	N/A	3	N/A	N/A	N/A
2064	AQP	1969	2	4	1	1	5	1	tollo	N/A	N/A	1	tollo	N/A	N/A
2065	AQP	1950	1	1	2	3	N/A	3	N/A	N/A	N/A	3	N/A	N/A	N/A
2066	AQP	1987	1	2	1	3	N/A	3	N/A	N/A	N/A	3	N/A	N/A	N/A
2067	AQP	1972	1	NA		3	N/A	3	N/A	N/A	N/A	3	N/A	N/A	N/A
2068	AQP	1967	2	1	2	3	N/A	3	N/A	N/A	N/A	3	N/A	N/A	N/A
2069	AQP	1972	N/A	3	1	1	5	1	tiburon	tigre	N/A	3	N/A	N/A	N/A
2070	AQP	1975	1	2	1	1	1	3	N/A	N/A	N/A	3	N/A	N/A	N/A
2071	AQP	1948	1	3	2	1	5	2	N/A	N/A	N/A	2	N/A	N/A	N/A
2072	AQP	1961	N/A	3	1	1	4	3	N/A	N/A	N/A	3	N/A	N/A	N/A
2073	AQP	1968	2	3	1	1	4	3	N/A	N/A	N/A	3	N/A	N/A	N/A
2074	AQP	1997	2	3	2	3	N/A	3	N/A	N/A	N/A	3	N/A	N/A	N/A
2075	AQP	1968	2	2	2	1	1	3	N/A	N/A	N/A	3	N/A	N/A	N/A
2076	AQP	1959	1	2	1	3	N/A	3	N/A	N/A	N/A	3	N/A	N/A	N/A
2077	AQP	1971	1	2	1	2	N/A	1	N/A	N/A	N/A	2	N/A	N/A	N/A
2078	AQP	1939	1	NA		1	3	2	N/A	N/A	N/A	3	N/A	N/A	N/A
2079	AQP	1960	1	2	1	1	4	1	N/A	N/A	N/A	2	N/A	N/A	N/A
2080	AQP	1939	1	2	2	1	5	1	diamante	tollo	cochinillo	1	diamante	N/A	N/A
2081	AQP	1956	1	3	1	1	4	1	tollo	N/A	N/A	2	N/A	N/A	N/A
2082	AQP	1989	2	4	2	2	N/A	2	N/A	N/A	N/A	2	N/A	N/A	N/A
2083	AQP	1997	1	2	2	2	N/A	1	no sabe	N/A	N/A	3	N/A	N/A	N/A
2084	AQP	1963	2	2	1	1	5	1	N/A	N/A	N/A	3	N/A	N/A	N/A
2085	AQP	1978	2	2	1	3	N/A	3	N/A	N/A	N/A	3	N/A	N/A	N/A
2086	AQP	1928	2	3	1	1	3	2	N/A	N/A	N/A	3	N/A	N/A	N/A
2087	AQP	1954	1	4	2	3	N/A	1	N/A	N/A	N/A	3	N/A	N/A	N/A
2088	AQP	1975	1	2	1	3	N/A	1	azulejo	N/A	N/A	3	N/A	N/A	N/A
2089	AQP	1956	1	2	1	3	N/A	1	N/A	N/A	N/A	3	N/A	N/A	N/A
2090	AQP	1929	1	1	2	1	4	1	N/A	N/A	N/A	3	N/A	N/A	N/A
2091	AQP	1974	2	1	1	1	4	1	N/A	N/A	N/A	2	N/A	N/A	N/A
2092	AQP	1978	2	2	1	1	4	1	tollo	diamante	N/A	1	N/A	N/A	N/A
2093	AQP	1948	1	1	2	3	N/A	1	N/A	N/A	N/A	3	N/A	N/A	N/A
2094	LIM	1990	1	4	2	2	N/A	1	N/A	N/A	N/A	3	N/A	N/A	N/A
2095	LIM	1971	2	3	1	2	N/A	3	N/A	N/A	N/A	3	N/A	N/A	N/A
2096	LIM	1995	N/A	2	1	1	4	1	N/A	N/A	N/A	3	N/A	N/A	N/A
2097	LIM	1965	2	4	1	1	3	3	N/A	N/A	N/A	3	N/A	N/A	N/A
2098	LIM	1995	N/A	4	2	3	N/A	1	N/A	N/A	N/A	3	N/A	N/A	N/A
2099	LIM	1998	2	4	2	1	3	3	N/A	N/A	N/A	3	N/A	N/A	N/A
2100	LIM	1973	1	4	1	1	4	1	toyo	N/A	N/A	1	toyo	N/A	N/A
2101	LIM	1998	2	2	1	3	N/A	1	no sabe	N/A	N/A	3	N/A	N/A	N/A
2102	LIM	1976	1	2	1	3	N/A	1	no sabe	N/A	N/A	3	N/A	N/A	N/A
2103	LIM	1955	1	3	1	1	1	3	N/A	N/A	N/A	3	N/A	N/A	N/A
2104	LIM	1961	1	3	1	1	5	3	N/A	N/A	N/A	3	N/A	N/A	N/A
2105	LIM	1960	1	3	2	1	3	3	N/A	N/A	N/A	3	N/A	N/A	N/A
2106	LIM	1996	1	3	2	1	1	3	N/A	N/A	N/A	3	N/A	N/A	N/A
2107	LIM	1982	2	4	2	1	2	1	no sabe	N/A	N/A	3	N/A	N/A	N/A
2108	LIM	1986	1	4	1	3	N/A	3	N/A	N/A	N/A	3	N/A	N/A	N/A
2109	LIM	1998	1	2	1	3	N/A	2	N/A	N/A	N/A	3	N/A	N/A	N/A
2110	LIM	1996	2	4	2	1	5	1	no sabe	N/A	N/A	3	N/A	N/A	N/A
2111	LIM	1965	1	4	1	1	5	1	N/A	N/A	N/A	3	N/A	N/A	N/A
2112	LIM	1998	1	2	1	3	N/A	3	N/A	N/A	N/A	3	N/A	N/A	N/A
2113	LIM	1934	2	3	1	1	5	1	toyo	N/A	N/A	1	toyo	N/A	N/A
2114	LIM	1994	1	3	1	3	N/A	1	azul	N/A	N/A	1	azul	N/A	N/A
2115	LIM	1960	1	3	1	1	4	3	N/A	N/A	N/A	3	N/A	N/A	N/A
2116	LIM	1989	1	4	1	3	N/A	1	N/A	N/A	N/A	3	N/A	N/A	N/A
2117	LIM	1946	1	3	2	1	2	3	N/A	N/A	N/A	3	N/A	N/A	N/A
2118	LIM	1998	1	4	2	1	2	1	toyo	N/A	N/A	1	toyo	N/A	N/A
2119	LIM	1965	2	3	1	1	3	3	N/A	N/A	N/A	3	N/A	N/A	N/A
2120	LIM	1997	2	4	2	3	N/A	1	no sabe	N/A	N/A	3	N/A	N/A	N/A
2121	LIM	1986	1	4	1	N/A	N/A	N/A	N/A	N/A	N/A	N/A	N/A	N/A	N/A
2122	LIM	1982	2	2	1	N/A	N/A	N/A	N/A	N/A	N/A	N/A	N/A	N/A	N/A
2123	LIM	1951	2	2	2	N/A	N/A	N/A	N/A	N/A	N/A	N/A	N/A	N/A	N/A
2124	LIM	1990	2	4	1	N/A	N/A	N/A	N/A	N/A	N/A	N/A	N/A	N/A	N/A
2125	LIM	1981	2	4	1	N/A	N/A	N/A	N/A	N/A	N/A	N/A	N/A	N/A	N/A
2126	LIM	1976	1	3	1	N/A	N/A	N/A	N/A	N/A	N/A	N/A	N/A	N/A	N/A
2127	LIM	1958	1	4	1	N/A	N/A	N/A	N/A	N/A	N/A	N/A	N/A	N/A	N/A
2128	LIM	1952	1	4	1	N/A	N/A	N/A	N/A	N/A	N/A	N/A	N/A	N/A	N/A
2129	LIM	1974	2	4	1	1	5	1	N/A	N/A	N/A	3	N/A	N/A	N/A
2130	LIM	1969	2	4	1	1	5	1	N/A	N/A	N/A	3	N/A	N/A	N/A
2131	LIM	1983	1	4	2	1	5	1	N/A	N/A	N/A	1	N/A	N/A	N/A
2132	LIM	1953	2	2	1	1	3	3	N/A	N/A	N/A	3	N/A	N/A	N/A
2133	LIM	1963	N/A	4	1	1	5	1	N/A	N/A	N/A	3	N/A	N/A	N/A
2134	LIM	1992	2	4	1	1	5	1	N/A	N/A	N/A	3	N/A	N/A	N/A
2135	LIM	1974	2	3	1	3	N/A	1	no sabe	N/A	N/A	3	N/A	N/A	N/A
2136	LIM	1994	2	4	2	2	N/A	1	no sabe	N/A	N/A	2	N/A	N/A	N/A
2137	LIM	1990	1	2	1	2	N/A	1	no sabe	N/A	N/A	3	N/A	N/A	N/A
2138	LIM	1983	1	3	1	2	N/A	2	N/A	N/A	N/A	3	N/A	N/A	N/A
2139	LIM	1976	2	3	1	1	3	1	blanco	N/A	N/A	1	blanco chiquito	N/A	N/A
2140	LIM	1954	1	1	2	1	4	1	no sabe	N/A	N/A	3	N/A	N/A	N/A
2141	LIM	1985	1	2	1	1	N/A	1	no sabe	N/A	N/A	3	N/A	N/A	N/A
2142	LIM	1981	2	2	1	1	3	1	no sabe	N/A	N/A	3	N/A	N/A	N/A
2143	LIM	1977	1	4	1	1	3	3	N/A	N/A	N/A	3	N/A	N/A	N/A
2144	LIM	1974	2	3	1	3	N/A	1	no sabe	N/A	N/A	3	N/A	N/A	N/A
2145	LIM	1982	1	1	1	1	1	2	N/A	N/A	N/A	3	N/A	N/A	N/A
2146	LIM	1998	1	2	1	2	N/A	1	no sabe	N/A	N/A	3	N/A	N/A	N/A
2147	LIM	1977	1	3	1	1	5	1	diamante	toyo	N/A	3	N/A	N/A	N/A
2148	LIM	1996	1	2	1	2	N/A	3	N/A	N/A	N/A	3	N/A	N/A	N/A
2149	LIM	1964	1	2	1	2	N/A	1	no sabe	N/A	N/A	3	N/A	N/A	N/A
2150	LIM	1964	1	2	1	1	3	2	N/A	N/A	N/A	3	N/A	N/A	N/A
2151	LIM	1957	2	3	1	1	5	1	no sabe	N/A	N/A	3	N/A	N/A	N/A
2152	LIM	1994	1	3	2	3	N/A	1	blanco	N/A	N/A	3	N/A	N/A	N/A
2153	LIM	1996	1	3	2	1	4	1	no sabe	N/A	N/A	3	N/A	N/A	N/A
2154	LIM	1976	2	3	1	2	N/A	1	no sabe	N/A	N/A	3	N/A	N/A	N/A
2155	LIM	1993	1	4	1	1	1	1	toyo	N/A	N/A	1	toyo	N/A	N/A
2156	LIM	1948	1	1	2	3	N/A	1	pez tiburon	N/A	N/A	3	N/A	N/A	N/A
2157	LIM	1993	1	2	1	3	N/A	3	N/A	N/A	N/A	3	N/A	N/A	N/A
2158	LIM	1982	2	3	1	1	5	1	no sabe	N/A	N/A	3	N/A	N/A	N/A
2159	LIM	1972	1	4	1	1	5	3	N/A	N/A	N/A	3	N/A	N/A	N/A
2160	LIM	1990	1	4	1	1	5	3	N/A	N/A	N/A	2	N/A	N/A	N/A
2161	LIM	1976	1	2	1	1	3	1	N/A	N/A	N/A	3	N/A	N/A	N/A
2162	LIM	1996	1	2	1	2	N/A	1	no sabe	N/A	N/A	2	N/A	N/A	N/A
2163	LIM	1993	1	4	2	1	3	2	N/A	N/A	N/A	2	N/A	N/A	N/A
2164	LIM	1990	2	2	1	2	N/A	3	N/A	N/A	N/A	3	N/A	N/A	N/A
[truncated: 5 more rows]

## Sheet: words
ID	Ciudad	Ciudad	Tiburon_palabra_1	Tiburon_palabra_2	Tiburon_palabra_3
853	TUM	1	grande	aleta	aceite
833	TUM	1	riesgo	alimento	aceite
996	TUM	1	aleta	cartilago	aceite
984	TUM	1	depredador	cartilago	aceite
890	TUM	1	filete	ceviche	aceite
902	TUM	1	peligroso	gigante	aceite
864	TUM	1	peligroso	grande	aceite
944	TUM	1	agresividad	muerte	aceite
893	TUM	1	comercial	peligroso	aceite
895	TUM	1	filete	peligroso	aceite
863	TUM	1	peligroso	profundidad	aceite
934	TUM	1	miedo	asesino	agresion
998	TUM	1	miedo	grande	agresion
985	TUM	1	miedo	mar	agresion
979	TUM	1	feo	miedo	agresion
988	TUM	1	miedo	terror	agresion
931	TUM	1	panico	desesperacion	alerta
973	TUM	1	peligroso	diente	aleta
851	TUM	1	grande	peligroso	aleta
845	TUM	1	pez	peligroso	aleta
856	TUM	1	movilizarse	volumen	alimento
910	TUM	1	impresivo	miedo	angustia
918	TUM	1	peligroso	temor	asesino
923	TUM	1	peligroso	asesino	asombroso
971	TUM	1	depredador	miedo	asombroso
940	TUM	1	despiadador	devorador	ataque
950	TUM	1	agresividad	muerte	ataque
941	TUM	1	dientes	sangre	ataque
905	TUM	1	filete	no sabe	bacalao
920	TUM	1	peligroso	azul	ballena
964	TUM	1	especie marina	miedo	carnivoro
967	TUM	1	agresividad	peligroso	carnivoro
989	TUM	1	agresividad	playa	carnivoro
952	TUM	1	peligroso	rabioso	carnivoro
866	TUM	1	agresividad	mar	come gente
903	TUM	1	peligroso	curativo	comercial
956	TUM	1	peligroso	pesca	comercial
962	TUM	1	especie marina	terror	comestible
992	TUM	1	aceite	aleta	comida
991	TUM	1	tollo	mar	comida
901	TUM	1	peligroso	aceite	curativo
899	TUM	1	comercial	peligroso	curativo
850	TUM	1	peligroso	alimento	depredador
986	TUM	1	miedo	gigante	depredador
837	TUM	1	carnivoro	pelicula	depredador
844	TUM	1	pescado	peligroso	depredador
1000	TUM	1	miedo	terror	depredador
861	TUM	1	mar	agresivo	devorador
929	TUM	1	peligroso	agresivo	dientes
1003	TUM	1	aceite	cartilago	dientes
829	TUM	1	peligroso	grande	dientes
938	TUM	1	grande	pez	dientes
965	TUM	1	malvado	terror	dientes
842	TUM	1	pelicula	videos	dientes
896	TUM	1	peligroso	aceite	filete
898	TUM	1	peligroso	aceite	filete
900	TUM	1	peligroso	aceite	filete
1006	TUM	1	peligroso	aceite	filete
888	TUM	1	grande	peligroso	filete
959	TUM	1	ceviche	desmesurado	frito
995	TUM	1	ballena	mar	gigante
855	TUM	1	agua fria	altamar	grande
980	TUM	1	miedo	asesino	grande
963	TUM	1	depredador	carnivoro	grande
974	TUM	1	miedo	feroz	grande
978	TUM	1	asesino	miedo	grande
953	TUM	1	peligroso	ofensivo	grande
827	TUM	1	peligroso	pelicula	grande
841	TUM	1	carnivoro	peligroso	grande
975	TUM	1	depredador	peligroso	grande
835	TUM	1	aceite	aleta	grasa
876	TUM	1	miedo	panico	imponente
885	TUM	1	miedo	panico	imponente
879	TUM	1	temor	panico	imponente
908	TUM	1	asombro	temor	imponente
869	TUM	1	miedo	terror	imponente
909	TUM	1	temor	asustado	lagrimas
907	TUM	1	asombro	miedo	llanto
858	TUM	1	depredador	diente	mar
860	TUM	1	grande	gigante	mar
954	TUM	1	asesino	grande	mar
832	TUM	1	peligroso	muerte	mar
990	TUM	1	grande	tollo	mar
969	TUM	1	alimento	agresivo	miedo
957	TUM	1	depredador	asesino	miedo
977	TUM	1	peligroso	asesino	miedo
915	TUM	1	peligroso	asombro	miedo
961	TUM	1	peligroso	enorme	miedo
981	TUM	1	aceite	especie marina	miedo
948	TUM	1	carnivoro	grande	miedo
867	TUM	1	terror	impresión	miedo
933	TUM	1	ansiedad	muerte	miedo
925	TUM	1	peligroso	nervios	miedo
946	TUM	1	agresividad	peligroso	miedo
958	TUM	1	peligroso	rico	miedo
870	TUM	1	terror	sorprendente	miedo
976	TUM	1	asesino	terror	miedo
874	TUM	1	panico	terror	miedo
955	TUM	1	especie marina	unico	miedo
936	TUM	1	peligroso	ataque	muerte
857	TUM	1	grande	mar	muerte
831	TUM	1	peligroso	pelicula	muerte
836	TUM	1	mar	peligroso	muerte
911	TUM	1	temor	miedo	nervios
859	TUM	1	aleta	carne	no sabe
865	TUM	1	peligroso	cazador	no sabe
983	TUM	1	aleta	escaso	nutritivo
966	TUM	1	peligroso	especie marina	nutritivo
949	TUM	1	carnivoro	peligroso	ofensivo
935	TUM	1	peligroso	destruccion	panico
868	TUM	1	terror	miedo	panico
873	TUM	1	temor	pavor	panico
883	TUM	1	miedo	peligroso	panico
871	TUM	1	miedo	temor	panico
881	TUM	1	miedo	temor	panico
882	TUM	1	miedo	temor	panico
884	TUM	1	miedo	terror	panico
828	TUM	1	aleta	aceite	pelicula
838	TUM	1	aceite	peligroso	pelicula
834	TUM	1	mar	peligroso	pelicula
939	TUM	1	cazador	aceite	peligro
889	TUM	1	filete	aceite	peligro
891	TUM	1	filete	aceite	peligro
892	TUM	1	filete	aceite	peligro
904	TUM	1	filete	aceite	peligro
843	TUM	1	pez	aceite	peligro
897	TUM	1	rico	aceite	peligro
854	TUM	1	gigante	altamar	peligro
926	TUM	1	miedo	asombro	peligro
960	TUM	1	asesino	carnivoro	peligro
846	TUM	1	pelicula	diente	peligro
942	TUM	1	sangre	diente	peligro
943	TUM	1	miedo	enorme	peligro
830	TUM	1	dientes	grande	peligro
840	TUM	1	dientes	grande	peligro
839	TUM	1	pez	grande	peligro
970	TUM	1	muerte	miedo	peligro
894	TUM	1	aceite	no sabe	peligro
906	TUM	1	grande	rico	peligro
914	TUM	1	nervios	temor	peligro
917	TUM	1	nervios	temor	peligro
921	TUM	1	ballena	comida	pez
951	TUM	1	peligroso	ataque	precaucion
994	TUM	1	grande	agresivo	rico
947	TUM	1	come gente	diente	sabroso
852	TUM	1	peligroso	mar	sal
912	TUM	1	miedo	asombro	sangre
945	TUM	1	temor	diente	sangre
916	TUM	1	peligroso	miedo	sangre
922	TUM	1	temor	muerte	sangre
937	TUM	1	asesino	panico	sangre
924	TUM	1	temor	peligroso	sangre
968	TUM	1	peligroso	terror	sangre
932	TUM	1	miedo	tragar	sangre
877	TUM	1	terror	panico	susto
872	TUM	1	miedo	emocion	temor
875	TUM	1	miedo	emocion	temor
919	TUM	1	peligroso	muerte	temor
880	TUM	1	miedo	panico	temor
886	TUM	1	miedo	panico	temor
982	TUM	1	miedo	asesino	terror
878	TUM	1	miedo	colera	terror
972	TUM	1	peligroso	comida	trabajo
862	TUM	1	agresividad	gigante	veloz
1005	TUM	1	mar	peligroso	veloz
913	TUM	1	peligroso	aceite
999	TUM	1	desmenuzado	agresivo
993	TUM	1	mar	gigante
887	TUM	1	aceite	grande
1001	TUM	1	mordedura	grande
849	TUM	1	peligroso	grande
1004	TUM	1	aceite	miedo
927	TUM	1	aceite
1002	TUM	1	cartilago
997	TUM	1	grande
847	TUM	1	navega
848	TUM	1
987	TUM	1
488	PIU	2	pelicula	suspenso	accion
444	PIU	2	dientes	carne	aceite
420	PIU	2	peligroso	grande	aceite
516	PIU	2	peligroso	grande	acuatico
456	PIU	2	sangre	asesino	aleta
524	PIU	2	miedo	carnivoro	aleta
373	PIU	2	dientes	cartilago	aleta
506	PIU	2	muerde	nadador	aleta
529	PIU	2	peligroso	pelicula	aleta
404	PIU	2	mar	peligroso	aleta
394	PIU	2	blanco	sangre	aleta
395	PIU	2	blanco	sangre	aleta
389	PIU	2	cartilago	sangre	aleta
470	PIU	2	fuerte	nutritivo	alimento
359	PIU	2	pelicula	depredador	asesino
360	PIU	2	miedo	mar	asesino
427	PIU	2	depredador	peligroso	asesino
415	PIU	2	pelicula	playa	asesino
447	PIU	2	carnivoro	rico	asesino
362	PIU	2	miedo	sangre	asesino
355	PIU	2	pelicula	sangre	asesino
354	PIU	2	terror	sangre	asesino
412	PIU	2	aceite	mar	ataque
418	PIU	2	sangre	peligroso	audaz
400	PIU	2	peligroso	carne	blanco
556	PIU	2	peligroso	miedo	blanco
432	PIU	2	mar	miedo	carnivoro
492	PIU	2	rico	nutritivo	caro
441	PIU	2	carne	miedo	cartilago
511	PIU	2	peligroso	mar	cetaceo
493	PIU	2	asesino	muerte	depredador
526	PIU	2	grande	terror	depredador
503	PIU	2	mar	fondo	devorador
391	PIU	2	peligroso	accidente	dientes
439	PIU	2	grande	carne	dientes
443	PIU	2	carnivoro	grande	dientes
517	PIU	2	ballena	miedo	dientes
535	PIU	2	cornudo	miedo	dientes
436	PIU	2	grande	terror	dientes
426	PIU	2	aceite	cartilago	enorme
518	PIU	2	ballena	mamifero	enorme
449	PIU	2	grande	carne	feo
464	PIU	2	grande	diente	feo
445	PIU	2	gigante	gordos	feroz
428	PIU	2	depredador	grande	feroz
501	PIU	2	rojo	sangre	gigante
398	PIU	2	carnoso	blanco	grande
536	PIU	2	tamaño	carnivoro	grande
435	PIU	2	asesino	devorador	grande
434	PIU	2	mar	feroz	grande
555	PIU	2	mar	filete	grande
414	PIU	2	peligroso	mar	grande
495	PIU	2	peligroso	miedo	grande
480	PIU	2	miedo	panico	grande
411	PIU	2	asesino	peligroso	grande
417	PIU	2	mar	peligroso	grande
425	PIU	2	pelicula	peligroso	grande
365	PIU	2	asesino	sangre	grande
490	PIU	2	grande	peligroso	harina
507	PIU	2	fuerte	grande	imponente
450	PIU	2	grande	miedo	imponente
532	PIU	2	depredador	miedo	limpieza
396	PIU	2	blanco	aleta	mar
358	PIU	2	pelicula	grande	mar
558	PIU	2	depredador	miedo	mar
533	PIU	2	miedo	muerte	mar
423	PIU	2	grande	peligroso	mar
554	PIU	2	peligroso	pesca	mar
519	PIU	2	grande	pez	mar
393	PIU	2	pelicula	sangre	mar
397	PIU	2	peligroso	sangre	mar
409	PIU	2	peligroso	sangre	mar
512	PIU	2	dientes	cartilago	medicina
433	PIU	2	grande	aceite	miedo
442	PIU	2	nutritivo	depredador	miedo
515	PIU	2	peligroso	enorme	miedo
437	PIU	2	mar	fuerte	miedo
553	PIU	2	depredador	grande	miedo
471	PIU	2	mar	grande	miedo
489	PIU	2	peligroso	grande	miedo
546	PIU	2	terror	grande	miedo
509	PIU	2	medicina	mar	miedo
476	PIU	2	grande	nutritivo	miedo
543	PIU	2	mar	peligroso	miedo
448	PIU	2	depredador	respeto	miedo
545	PIU	2	peligroso	rico	miedo
438	PIU	2	carnivoro	sangre	miedo
474	PIU	2	terror	sangre	miedo
424	PIU	2	sangre	peligroso	monstruo
386	PIU	2	dientes	mar	muerte
381	PIU	2	dientes	mordida	muerte
382	PIU	2	aleta	peligroso	muerte
388	PIU	2	pastillas	peligroso	muerte
422	PIU	2	peligroso	pesca	muerte
383	PIU	2	aleta	sangre	muerte
384	PIU	2	dientes	sangre	muerte
390	PIU	2	dientes	sangre	muerte
352	PIU	2	miedo	sangre	muerte
353	PIU	2	pelicula	sangre	muerte
372	PIU	2	peligroso	sangre	muerte
375	PIU	2	peligroso	sangre	muerte
376	PIU	2	peligroso	sangre	muerte
377	PIU	2	peligroso	sangre	muerte
378	PIU	2	peligroso	sangre	muerte
380	PIU	2	peligroso	sangre	muerte
385	PIU	2	peligroso	sangre	muerte
455	PIU	2	terror	sangre	muerte
369	PIU	2	asesino	terror	muerte
508	PIU	2	mar	peligroso	oceano
505	PIU	2	dientes	aleta	ojos
487	PIU	2	correr	grito	panico
498	PIU	2	miedo	horror	panico
379	PIU	2	dientes	sangre	pastillas
477	PIU	2	miedo	horror	pelicula
531	PIU	2	peligroso	mar	pelicula
537	PIU	2	peligroso	mar	pelicula
405	PIU	2	sangre	mar	pelicula
481	PIU	2	proteina	peligroso	pelicula
406	PIU	2	mar	sangre	pelicula
361	PIU	2	asesino	temor	pelicula
413	PIU	2	comercial	aceite	peligro
374	PIU	2	aleta	cartilago	peligro
403	PIU	2	carnivoro	depredador	peligro
547	PIU	2	mar	depredador	peligro
510	PIU	2	fuerte	enorme	peligro
429	PIU	2	sangre	enorme	peligro
497	PIU	2	panico	huir	peligro
410	PIU	2	pescado	mar	peligro
530	PIU	2	pelicula	muerte	peligro
500	PIU	2	enemigo	negro	peligro
485	PIU	2	emocion	riesgo	peligro
431	PIU	2	aleta	sangre	peligro
392	PIU	2	blanco	sangre	peligro
387	PIU	2	dientes	sangre	peligro
363	PIU	2	miedo	sangre	peligro
482	PIU	2	miedo	terror	peligro
399	PIU	2	vitamina	mar	pesca
401	PIU	2	peligroso	sangre	pesca
402	PIU	2	peligroso	sangre	pesca
408	PIU	2	peligroso	sangre	pesca
502	PIU	2	mordedura	enorme	pez
514	PIU	2	peligroso	grande	pez
551	PIU	2	mar	miedo	playa
559	PIU	2	miedo	peligroso	playa
552	PIU	2	sangre	peligroso	playa
440	PIU	2	grande	nutritivo	proteico
446	PIU	2	caro	nutritivo	rico
542	PIU	2	peligroso	animal	riesgo
534	PIU	2	terror	agua	sangre
557	PIU	2	animal	depredador	sangre
541	PIU	2	peligroso	depredador	sangre
468	PIU	2	horror	diente	sangre
504	PIU	2	miedo	diente	sangre
523	PIU	2	terror	diente	sangre
419	PIU	2	peligroso	enorme	sangre
494	PIU	2	peligroso	grande	sangre
499	PIU	2	miedo	horror	sangre
520	PIU	2	miedo	mar	sangre
416	PIU	2	peligroso	mar	sangre
525	PIU	2	depredador	miedo	sangre
483	PIU	2	peligroso	miedo	sangre
496	PIU	2	peligroso	miedo	sangre
544	PIU	2	peligroso	miedo	sangre
548	PIU	2	playa	miedo	sangre
452	PIU	2	terror	miedo	sangre
473	PIU	2	carnivoro	muerte	sangre
469	PIU	2	horror	muerte	sangre
479	PIU	2	horror	muerte	sangre
478	PIU	2	pelicula	muerte	sangre
465	PIU	2	peligroso	muerte	sangre
467	PIU	2	peligroso	muerte	sangre
451	PIU	2	miedo	nutritivo	sangre
454	PIU	2	muerte	nutritivo	sangre
475	PIU	2	nutritivo	pelicula	sangre
472	PIU	2	terror	pelicula	sangre
407	PIU	2	aleta	peligroso	sangre
549	PIU	2	asesino	peligroso	sangre
430	PIU	2	grande	peligroso	sangre
486	PIU	2	velocidad	suspenso	sangre
522	PIU	2	grande	temor	sangre
540	PIU	2	desgarro	terror	sangre
466	PIU	2	mar	terror	sangre
368	PIU	2	pelicula	terror	sangre
527	PIU	2	pelicula	terror	sangre
513	PIU	2	mar	dañino	temor
539	PIU	2	aleta	diente	temor
371	PIU	2	miedo	asesino	terror
370	PIU	2	asesino	devorador	terror
491	PIU	2	pelicula	emocion	terror
550	PIU	2	peligroso	miedo	terror
484	PIU	2	suspenso	miedo	terror
366	PIU	2	muerde	pesadillas	terror
356	PIU	2	asesino	sangre	terror
453	PIU	2	grande	sangre	terror
357	PIU	2	miedo	sangre	terror
364	PIU	2	miedo	sangre	terror
367	PIU	2	miedo	sangre	terror
528	PIU	2	miedo	agua	veloz
538	PIU	2	peligroso	cine	veloz
521	PIU	2	mar	peligroso	voraz
421	PIU	2
1262	CIY	3	fuerte	feroz	agresion
1280	CIY	3	miedo	mar	aguas calidas
1248	CIY	3	peligroso	muerte	aleta
1235	CIY	3	capsula	polvo	algas
1230	CIY	3	peligroso	fuerte	amenaza
1368	CIY	3	muerte	grande	amenaza
1338	CIY	3	muerte	peligroso	amenaza
1216	CIY	3	miedo	temor	animal
1355	CIY	3	pavor	cruel	asesino
1311	CIY	3	sangre	temor	asombroso
1394	CIY	3	dientes	miedo	azul
1342	CIY	3	sangre	peligroso	azul
1354	CIY	3	grande	cartilago	blanco
1376	CIY	3	miedo	grande	boca grande
1379	CIY	3	panico	grande	boca grande
1303	CIY	3	mar	sangre	cachalote
1259	CIY	3	pescado	peligroso	carne
1336	CIY	3	sangre	diente	carnivoro
1260	CIY	3	grande	miedo	carnivoro
1252	CIY	3	peligroso	miedo	carnivoro
1253	CIY	3	miedo	peligroso	cartilago
1269	CIY	3	muerte	peligroso	comida
1278	CIY	3	miedo	peligroso	curiosidad
1350	CIY	3	sangre	miedo	defensa
1330	CIY	3	peligroso	enorme	depredador
1287	CIY	3	sangre	miedo	depredador
1285	CIY	3	peligroso	muerte	depredador
1357	CIY	3	terror	peligroso	depredador
1297	CIY	3	miedo	sangre	depredador
1301	CIY	3	muerte	sangre	depredador
1300	CIY	3	muerte	terror	depredador
1274	CIY	3	paz	cazador	desconocido
1372	CIY	3	dientes	feroz	devorador
1325	CIY	3	grande	feroz	devorador
1265	CIY	3	miedo	muerte	devorador
1378	CIY	3	panico	muerte	devorador
1339	CIY	3	amenaza	peligroso	devorador
1324	CIY	3	grande	peligroso	devorador
1275	CIY	3	majestuoso	peligroso	devorador
1392	CIY	3	terror	cartilago	dientes
1341	CIY	3	muerte	devorador	dientes
1273	CIY	3	hambriento	grande	dientes
1398	CIY	3	terror	miedo	dientes
1377	CIY	3	feroz	muerte	dientes
1366	CIY	3	grande	terror	dientes
1277	CIY	3	pelicula	terror	dientes
1307	CIY	3	salvaje	miedo	emocion
1356	CIY	3	peligroso	pescado	espanto
1387	CIY	3	grande	peligroso	extincion
1225	CIY	3	peligroso	ataque	feroz
1373	CIY	3	dientes	grande	feroz
1329	CIY	3	miedo	grande	feroz
1335	CIY	3	peligroso	muerte	feroz
1224	CIY	3	peligroso	temor	feroz
1266	CIY	3	animal	malo	fuerte
1263	CIY	3	miedo	sangre	furia
1317	CIY	3	miedo	asombro	gigante
1323	CIY	3	miedo	peligroso	gigante
1326	CIY	3	miedo	agua	grande
1247	CIY	3	miedo	alimento	grande
1243	CIY	3	miedo	carnivoro	grande
1249	CIY	3	miedo	carnivoro	grande
1322	CIY	3	miedo	devorador	grande
1363	CIY	3	miedo	diente	grande
1237	CIY	3	miedo	feroz	grande
1217	CIY	3	peligroso	feroz	grande
1352	CIY	3	sangre	malo	grande
1405	CIY	3	peligroso	miedo	grande
1381	CIY	3	sangre	miedo	grande
1382	CIY	3	terror	miedo	grande
1365	CIY	3	miedo	muerte	grande
1241	CIY	3	miedo	peligroso	grande
1385	CIY	3	miedo	peligroso	grande
1343	CIY	3	peligroso	salvaje	grande
1391	CIY	3	miedo	sangre	grande
1208	CIY	3	miedo	temor	grande
1213	CIY	3	miedo	temor	grande
1220	CIY	3	miedo	temor	grande
1404	CIY	3	miedo	temor	grande
1251	CIY	3	cartilago	terror	grande
1369	CIY	3	miedo	terror	grande
1403	CIY	3	miedo	terror	grande
1271	CIY	3	sangre	muerte	heridas
1215	CIY	3	miedo	temor	horror
1279	CIY	3	miedo	terror	industria
1318	CIY	3	asesino	agresivo	malo
1272	CIY	3	muerte	diente	malo
1255	CIY	3	pescado	alimento	mar
1256	CIY	3	pescado	cartilago	mar
1239	CIY	3	pescado	ceviche	mar
1246	CIY	3	grande	miedo	mar
1293	CIY	3	miedo	sangre	mar
1242	CIY	3	pescado	terror	mar
1226	CIY	3	miedo	feo	mata
1374	CIY	3	sangre	feroz	medicina
1221	CIY	3	miedo	grande	medicina
1388	CIY	3	peligroso	abundante	miedo
1210	CIY	3	algas marinas	capsulas	miedo
1258	CIY	3	salvaje	carnivoro	miedo
1232	CIY	3	malvado	feroz	miedo
1264	CIY	3	feroz	fuerte	miedo
1219	CIY	3	peligroso	grande	miedo
1223	CIY	3	terror	grande	miedo
1268	CIY	3	agresividad	muerte	miedo
1360	CIY	3	salvaje	no sabe	miedo
1218	CIY	3	grande	peligroso	miedo
1227	CIY	3	terror	peligroso	miedo
1238	CIY	3	malo	sangre	miedo
1212	CIY	3	grande	terror	miedo
1334	CIY	3	mar	ceviche	muerte
1337	CIY	3	mar	devorador	muerte
1327	CIY	3	peligroso	devorador	muerte
1370	CIY	3	grande	diente	muerte
1346	CIY	3	miedo	horror	muerte
1309	CIY	3	miedo	mar	muerte
1314	CIY	3	depredador	peligroso	muerte
1348	CIY	3	feroz	peligroso	muerte
1308	CIY	3	mar	sangre	muerte
1359	CIY	3	panico	sangre	muerte
1283	CIY	3	peligroso	sangre	muerte
1295	CIY	3	peligroso	sangre	muerte
1233	CIY	3	peligroso	temor	muerte
1364	CIY	3	miedo	terror	muerte
1244	CIY	3	miedo	comida	no sabe
1397	CIY	3	sangre	terror	nutritivo
1375	CIY	3	terror	fuerte	panico
1214	CIY	3	miedo	terror	panico
1367	CIY	3	muerte	colmillo	peces
1250	CIY	3	malo	carnivoro	peligro
1349	CIY	3	terror	cartilago	peligro
1358	CIY	3	muerte	depredador	peligro
1328	CIY	3	muerde	devorador	peligro
1383	CIY	3	miedo	diente	peligro
1333	CIY	3	grande	gigante	peligro
1344	CIY	3	espantoso	grande	peligro
1229	CIY	3	miedo	grande	peligro
1261	CIY	3	miedo	grande	peligro
1340	CIY	3	miedo	grande	peligro
1347	CIY	3	no sabe	grande	peligro
1361	CIY	3	hermoso	inteligente	peligro
1240	CIY	3	animal	malo	peligro
1298	CIY	3	sudado	muerte	peligro
1286	CIY	3	malo	sangre	peligro
1267	CIY	3	mar	sangre	peligro
1351	CIY	3	azul	temor	peligro
1353	CIY	3	muerte	temor	peligro
1245	CIY	3	precaucion	temor	peligro
1304	CIY	3	mar	temor	pescado
1312	CIY	3	miedo	carne	playa
1395	CIY	3	cartilago	sangre	poco consumo
1315	CIY	3	voraz	escaso	rico
1321	CIY	3	malo	asombro	salvaje
1345	CIY	3	horrible	peligroso	salvaje
1313	CIY	3	peligroso	aguas calidas	sangre
1290	CIY	3	peligroso	cartilago	sangre
1320	CIY	3	miedo	devorador	sangre
1396	CIY	3	grande	diente	sangre
1281	CIY	3	temor	fuerte	sangre
1296	CIY	3	miedo	mar	sangre
1294	CIY	3	mordedura	matar	sangre
1236	CIY	3	feroz	miedo	sangre
1292	CIY	3	malo	miedo	sangre
1316	CIY	3	muerte	miedo	sangre
1319	CIY	3	aceite	muerte	sangre
1284	CIY	3	miedo	muerte	sangre
1302	CIY	3	miedo	muerte	sangre
1399	CIY	3	monstruo	muerte	sangre
1231	CIY	3	peligroso	muerte	sangre
1289	CIY	3	peligroso	muerte	sangre
1288	CIY	3	malo	peligroso	sangre
1299	CIY	3	mar	peligroso	sangre
1384	CIY	3	miedo	peligroso	sangre
1400	CIY	3	salvaje	peligroso	sangre
1270	CIY	3	miedo	respeto	sangre
1234	CIY	3	miedo	temor	sangre
1331	CIY	3	grande	ataque	solitario
1409	CIY	3	miedo	temor	susto
1332	CIY	3	miedo	grande	temor
1406	CIY	3	miedo	grande	temor
1276	CIY	3	peligroso	grande	temor
1291	CIY	3	tamaño	sangre	temor
1257	CIY	3	pescado	carnivoro	terror
1362	CIY	3	muerte	depredador	terror
1402	CIY	3	miedo	grande	terror
1211	CIY	3	depredador	miedo	terror
1401	CIY	3	grande	no comun	terror
1393	CIY	3	sangre	peligroso	terror
1386	CIY	3	miedo	sangre	terror
1222	CIY	3	peligroso	sangre	terror
1228	CIY	3	sangre	malo	veloz
1371	CIY	3	dientes	muerte	voraz
1380	CIY	3	miedo	feroz
1389	CIY	3	miedo	grande
1390	CIY	3	sangre	grande
1305	CIY	3	mar	muerte
1282	CIY	3	muerte	sangre
1310	CIY	3	panico	vertigo
1209	CIY	3	miedo
1306	CIY	3	miedo
3	TRU	4	peligroso	cartilago	aceite
112	TRU	4	terror	cartilago	aceite
56	TRU	4	depredador	feroz	agresion
184	TRU	4	peligroso	miedo	agresion
2	TRU	4	amenaza	peligroso	arena
157	TRU	4	dientes	fuerte	asesino
97	TRU	4	miedo	peligroso	asesino
108	TRU	4	pelicula	miedo	boca grande
100	TRU	4	aceite	mar	carne
195	TRU	4	miedo	gigante	carnivoro
136	TRU	4	depredador	peligroso	carnivoro
144	TRU	4	terror	peligroso	carnivoro
141	TRU	4	miedo	salvaje	carnivoro
41	TRU	4	admiracion	extincion	caro
180	TRU	4	miedo	feroz	cartilago
178	TRU	4	muerte	peligroso	cartilago
173	TRU	4	peligroso	tollo	cartilago
154	TRU	4	pelicula	depredador	comestible
62	TRU	4	agresividad	depredador	cuidado
143	TRU	4	amenaza	asesino	depredador
133	TRU	4	terror	fuerte	depredador
164	TRU	4	muerte	peligroso	depredador
15	TRU	4	terror	muerte	destruccion
16	TRU	4	terror	muerte	destruccion
53	TRU	4	grande	come gente	devorador
203	TRU	4	terror	fobia	devorador
158	TRU	4	temor	grande	devorador
146	TRU	4	miedo	peligroso	devorador
45	TRU	4	panico	tamaño	devorador
75	TRU	4	carne	espinas	dientes
64	TRU	4	miedo	fuerte	dientes
90	TRU	4	miedo	grande	dientes
98	TRU	4	miedo	grande	dientes
106	TRU	4	miedo	grande	dientes
91	TRU	4	peligroso	miedo	dientes
105	TRU	4	peligroso	miedo	dientes
110	TRU	4	terror	miedo	dientes
198	TRU	4	gigante	peligroso	dientes
99	TRU	4	miedo	peligroso	dientes
109	TRU	4	miedo	peligroso	dientes
460	TRU	4	panico	sangre	dientes
172	TRU	4	cartilago	peligroso	enorme
69	TRU	4	correr	miedo	extincion
80	TRU	4	dientes	peligroso	extincion
42	TRU	4	nutritivo	saludable	extincion
462	TRU	4	sangre	dolor	feroz
153	TRU	4	fuerte	grande	feroz
74	TRU	4	nutritivo	grande	feroz
76	TRU	4	cartilago	saludable	feroz
55	TRU	4	grande	temor	feroz
185	TRU	4	sangre	miedo	fobia
457	TRU	4	grande	asesino	fuerte
159	TRU	4	sangre	grande	fuerte
151	TRU	4	terror	carnivoro	grande
65	TRU	4	muerte	depredador	grande
66	TRU	4	no sabe	devorador	grande
160	TRU	4	miedo	diente	grande
57	TRU	4	salvaje	diente	grande
63	TRU	4	amenaza	feroz	grande
104	TRU	4	asesino	miedo	grande
49	TRU	4	devorador	miedo	grande
68	TRU	4	peligroso	miedo	grande
81	TRU	4	peligroso	miedo	grande
132	TRU	4	miedo	peligroso	grande
140	TRU	4	miedo	peligroso	grande
111	TRU	4	panico	peligroso	grande
113	TRU	4	panico	peligroso	grande
114	TRU	4	panico	peligroso	grande
162	TRU	4	feroz	poco amigable	grande
123	TRU	4	miedo	temor	grande
127	TRU	4	miedo	temor	grande
122	TRU	4	miedo	terror	grande
161	TRU	4	peligroso	terror	grande
189	TRU	4	feo	desagradable	horror
117	TRU	4	miedo	temor	horror
124	TRU	4	miedo	temor	horror
12	TRU	4	miedo	terror	llanto
190	TRU	4	miedo	cazador	lobos
149	TRU	4	temor	asesino	malo
194	TRU	4	peligroso	cartilago	malo
135	TRU	4	grande	depredador	malo
19	TRU	4	miedo	feroz	malo
50	TRU	4	miedo	diente	mar
94	TRU	4	miedo	peligroso	mar
9	TRU	4	peligroso	cartilago	medicina
193	TRU	4	depredador	sangre	medicina
131	TRU	4	cartilago	anemia	miedo
461	TRU	4	dientes	cartilago	miedo
23	TRU	4	no sabe	feroz	miedo
202	TRU	4	dañino	gigante	miedo
89	TRU	4	dientes	muerte	miedo
170	TRU	4	muerte	peligroso	miedo
31	TRU	4	terror	peligroso	miedo
82	TRU	4	cartilago	sangre	miedo
83	TRU	4	cartilago	sangre	miedo
26	TRU	4	terror	sangre	miedo
8	TRU	4	peligroso	terror	miedo
11	TRU	4	sangre	terror	miedo
145	TRU	4	asesino	curiosidad	muerte
152	TRU	4	panico	depredador	muerte
138	TRU	4	depredador	miedo	muerte
58	TRU	4	miedo	panico	muerte
6	TRU	4	terror	panico	muerte
25	TRU	4	miedo	peligroso	muerte
134	TRU	4	miedo	peligroso	muerte
22	TRU	4	sangre	peligroso	muerte
5	TRU	4	panico	terror	muerte
165	TRU	4	asesino	no comun	no comestible
147	TRU	4	salvaje	sangre	no sabe
40	TRU	4	peligroso	extincion	nutritivo
44	TRU	4	terror	agresivo	panico
130	TRU	4	miedo	temor	panico
102	TRU	4	peligroso	mar	pelicula
101	TRU	4	miedo	aceite	peligro
139	TRU	4	depredador	asesino	peligro
174	TRU	4	miedo	carne	peligro
177	TRU	4	muerte	carnivoro	peligro
179	TRU	4	miedo	cartilago	peligro
182	TRU	4	miedo	cartilago	peligro
1	TRU	4	feroz	cetaceo	peligro
20	TRU	4	dientes	depredador	peligro
197	TRU	4	fobia	devorador	peligro
155	TRU	4	grande	diente	peligro
175	TRU	4	grande	escaso	peligro
7	TRU	4	miedo	grande	peligro
199	TRU	4	gigante	horror	peligro
171	TRU	4	grande	mar	peligro
14	TRU	4	miedo	medicina	peligro
183	TRU	4	peligroso	miedo	peligro
150	TRU	4	sangre	miedo	peligro
29	TRU	4	terror	miedo	peligro
181	TRU	4	tollo	pescado	peligro
204	TRU	4	muerte	sangre	peligro
148	TRU	4	panico	sangre	peligro
30	TRU	4	temor	sangre	peligro
125	TRU	4	miedo	temor	peligro
27	TRU	4	miedo	terror	peligro
459	TRU	4	sangre	terror	peligro
59	TRU	4	contaminacion	calentamiento global	pesca
176	TRU	4	peligroso	cardumen	playa
73	TRU	4	extension	miedo	precio
43	TRU	4	miedo	feroz	prevencion
137	TRU	4	temor	peligroso	prevencion
46	TRU	4	depredador	feroz	profundidad
70	TRU	4	cartilago	nutritivo	sabroso
4	TRU	4	miedo	cartilago	sangre
186	TRU	4	extrangulador	devorador	sangre
156	TRU	4	ataque	diente	sangre
196	TRU	4	escalofriante	diente	sangre
78	TRU	4	grande	diente	sangre
79	TRU	4	miedo	extincion	sangre
205	TRU	4	fuerte	grande	sangre
17	TRU	4	peligroso	malo	sangre
77	TRU	4	muerte	mar	sangre
38	TRU	4	alejarse	miedo	sangre
33	TRU	4	peligroso	miedo	sangre
37	TRU	4	peligroso	miedo	sangre
18	TRU	4	temor	miedo	sangre
93	TRU	4	terror	miedo	sangre
191	TRU	4	terror	miedo	sangre
142	TRU	4	miedo	muerte	sangre
72	TRU	4	peligroso	nutritivo	sangre
103	TRU	4	terror	pelicula	sangre
21	TRU	4	miedo	peligroso	sangre
34	TRU	4	terror	peligroso	sangre
13	TRU	4	miedo	terror	sangre
92	TRU	4	peligroso	terror	sangre
166	TRU	4	aleta	cartilago	temor
67	TRU	4	grande	miedo	temor
119	TRU	4	grande	miedo	temor
118	TRU	4	horror	miedo	temor
126	TRU	4	panico	miedo	temor
35	TRU	4	peligroso	miedo	temor
36	TRU	4	fuerte	peligroso	temor
188	TRU	4	peligroso	devorador	terror
187	TRU	4	sangre	gigante	terror
458	TRU	4	miedo	grande	terror
463	TRU	4	panico	llanto	terror
28	TRU	4	sangre	miedo	terror
107	TRU	4	miedo	panico	terror
95	TRU	4	miedo	sangre	terror
163	TRU	4	miedo	sangre	terror
10	TRU	4	muerte	sangre	terror
200	TRU	4	inmenso	calido	tragico
32	TRU	4	pez	temor	veloz
71	TRU	4	martillo	miedo	vida
192	TRU	4	peligroso	asesino	violento
201	TRU	4	cartilago	asesino	voraz
51	TRU	4	terror	destruccion
60	TRU	4	miedo	devorador
54	TRU	4	enorme	feroz
47	TRU	4	grande	feroz
121	TRU	4	miedo	grande
48	TRU	4	terror	grande
128	TRU	4	grande	miedo
61	TRU	4	panico	miedo
115	TRU	4	peligroso	miedo
96	TRU	4	temor	miedo
120	TRU	4	temor	miedo
39	TRU	4	sangre	naturaleza
52	TRU	4	miedo	panico
116	TRU	4	miedo	temor
129	TRU	4	miedo	temor
24	TRU	4
1139	CHI	5	muerte	miedo	aceite
1034	CHI	5	temor	miedo	aceite
1115	CHI	5	sangre	carnivoro	aguas calidas
1070	CHI	5	grande	diente	aleta
1175	CHI	5	peligroso	feo	aleta
1145	CHI	5	miedo	grande	aleta
1105	CHI	5	carnivoro	peligroso	aleta
1201	CHI	5	agua	sangre	aleta
1127	CHI	5	grande	extincion	alimento
1063	CHI	5	peligroso	orilla	altamar
1007	CHI	5	peligroso	temor	amenaza
1062	CHI	5	muerte	mar	arena
1058	CHI	5	cazador	mar	arpon
1017	CHI	5	peligroso	agresivo	asesino
1015	CHI	5	malo	come	asesino
1142	CHI	5	panico	grande	asesino
1021	CHI	5	peligroso	miedo	asesino
1022	CHI	5	grande	rebelde	asesino
1118	CHI	5	temor	sangre	asesino
1154	CHI	5	devorador	peligroso	astuto
1147	CHI	5	peligroso	carnivoro	audaz
1148	CHI	5	peligroso	carnivoro	audaz
1086	CHI	5	cartilago	aleta	aumenta
1057	CHI	5	mar	arena	barco
1084	CHI	5	miedo	grande	belleza
1046	CHI	5	peligroso	grande	bonito
1153	CHI	5	veloz	astuto	carnivoro
1160	CHI	5	peligroso	depredador	carnivoro
1178	CHI	5	escalofriante	feo	carnivoro
1095	CHI	5	cazador	feroz	carnivoro
1099	CHI	5	muerte	peligroso	carnivoro
1156	CHI	5	mar	pez	carnivoro
1120	CHI	5	asesino	sangre	carnivoro
1078	CHI	5	grande	sangre	carnivoro
1010	CHI	5	peligroso	carnivoro	cazador
1114	CHI	5	carnivoro	sangre	cazador
1103	CHI	5	peligroso	pelicula	china
1174	CHI	5	aleta	peligroso	china
1168	CHI	5	colmillo	pescado	ciego
1106	CHI	5	enorme	extranjero	comestible
1179	CHI	5	miedo	sorprendente	curiosidad
1020	CHI	5	miedo	pavor	decepción
1031	CHI	5	cachalote	ballena	delfin
1083	CHI	5	especie marina	peligroso	delicioso
1073	CHI	5	asesino	grande	depredador
1008	CHI	5	miedo	grande	depredador
1169	CHI	5	grande	peligroso	depredador
1029	CHI	5	sangre	muerte	desgracia
1143	CHI	5	miedo	grande	destruccion
1037	CHI	5	amargo	peligroso	destruccion
1192	CHI	5	muerte	feroz	dientes
1064	CHI	5	ataque	grande	dientes
1093	CHI	5	muerte	miedo	dientes
1038	CHI	5	ataque	pelicula	dientes
1186	CHI	5	cochino	peligroso	dientes
1087	CHI	5	mar	restaurante	dientes
1074	CHI	5	grande	susto	dientes
1081	CHI	5	miedo	peligroso	enorme
1157	CHI	5	voraz	salvaje	enorme
1146	CHI	5	susto	carnivoro	escamas
1137	CHI	5	mortal	exportacion	escaso
1104	CHI	5	cartilago	grande	escaso
1129	CHI	5	pescador	grande	escaso
1165	CHI	5	grande	peligroso	escaso
1144	CHI	5	grande	enorme	especial
1128	CHI	5	vitamina	grande	esqueletico
1159	CHI	5	grande	peligroso	feo
1009	CHI	5	depredador	asesino	feroz
1060	CHI	5	mar	azul	feroz
1131	CHI	5	depredador	habilidad	feroz
1132	CHI	5	miedo	grande	fuerte
1032	CHI	5	sangre	malo	gente
1052	CHI	5	mar	desastrozo	gigante
1072	CHI	5	asesino	aleta	grande
1171	CHI	5	peligroso	depredador	grande
1161	CHI	5	carnivoro	escaso	grande
1025	CHI	5	miedo	fuerte	grande
1162	CHI	5	ballena	grande	grande
1033	CHI	5	malo	liso	grande
1098	CHI	5	peligroso	pelicula	grande
1050	CHI	5	pequeño	peligroso	grande
1136	CHI	5	blanco	rico	grande
1027	CHI	5	miedo	grande	imponente
1138	CHI	5	mar	peligroso	industria
1071	CHI	5	depredador	diente	inteligente
1053	CHI	5	cazador	mar	lanchas
1061	CHI	5	pescador	mar	lanchas
1088	CHI	5	miedo	carnivoro	lejania
1049	CHI	5	asustar	grande	lejania
1187	CHI	5	mar	grande	malo
1176	CHI	5	come gente	peligroso	malo
1204	CHI	5	agua	grande	mamifero
1056	CHI	5	peligroso	asesino	mar
1202	CHI	5	grande	carnivoro	mar
1190	CHI	5	mamiferos	depredador	mar
1200	CHI	5	peligroso	grande	mar
1067	CHI	5	asesino	pelicula	mar
1059	CHI	5	especie marina	peligroso	mar
1130	CHI	5	grande	peligroso	mar
1167	CHI	5	muerte	peligroso	mar
1191	CHI	5	miedo	sangre	mar
1206	CHI	5	muerde	miedo	mata
1205	CHI	5	peligroso	muerte	mata
1196	CHI	5	depredador	asesino	miedo
1018	CHI	5	grande	carne	miedo
1125	CHI	5	mar	carnivoro	miedo
1100	CHI	5	salvaje	carnivoro	miedo
1082	CHI	5	aleta	diente	miedo
1173	CHI	5	peligroso	grande	miedo
1051	CHI	5	espantoso	mar	miedo
1188	CHI	5	muerte	mar	miedo
1090	CHI	5	carnivoro	muerte	miedo
1195	CHI	5	mar	sangre	miedo
1013	CHI	5	ofensivo	temor	miedo
1076	CHI	5	alimento	asesino	muerte
1092	CHI	5	pelicula	grande	muerte
1069	CHI	5	alimento	salvaje	muerte
1135	CHI	5	depredador	sangre	muerte
1194	CHI	5	mar	sangre	muerte
1026	CHI	5	aleta	exportacion	negocio
1164	CHI	5	peligroso	grande	no comun
1198	CHI	5	miedo	alimento	no sabe
1030	CHI	5	peligroso	carne	no sabe
1016	CHI	5	peligroso	escaso	nutritivo
1140	CHI	5	aceite	anemia	omega 3
1055	CHI	5	feroz	asesino	orilla
1077	CHI	5	miedo	terror	panico
1094	CHI	5	carne	destruccion	pelicula
1089	CHI	5	ceviche	tollo	pelicula
1183	CHI	5	cartilago	aleta	peligro
1068	CHI	5	dientes	aleta	peligro
1065	CHI	5	mar	azul	peligro
1047	CHI	5	mar	depredador	peligro
1172	CHI	5	feo	grande	peligro
1019	CHI	5	miedo	grande	peligro
1091	CHI	5	carnivoro	mamifero	peligro
1097	CHI	5	grande	mamifero	peligro
1203	CHI	5	grande	mar	peligro
1207	CHI	5	mortal	miedo	peligro
1181	CHI	5	grande	no comun	peligro
1102	CHI	5	alimento	pelicula	peligro
1170	CHI	5	peligroso	miedo	pena
1163	CHI	5	grande	depredador	pesado
1066	CHI	5	mar	arena	pescado
1041	CHI	5	feo	grande	pescado
1101	CHI	5	carnivoro	pelicula	pescado
1054	CHI	5	pescador	red	pescado
1044	CHI	5	peligroso	sangre	precaucion
1079	CHI	5	peligroso	temor	precaucion
1166	CHI	5	carnivoro	peligroso	rapido
1133	CHI	5	grande	miedo	rico
1080	CHI	5	temor	peligroso	rico
1096	CHI	5	carnivoro	china	saludable
1107	CHI	5	economico	rico	saludable
1075	CHI	5	asesino	agresivo	salvaje
1023	CHI	5	temor	asesino	salvaje
1158	CHI	5	peligroso	carnivoro	salvaje
1024	CHI	5	miedo	depredador	salvaje
1149	CHI	5	carnivoro	grande	salvaje
1123	CHI	5	macabro	asesino	sangre
1113	CHI	5	dientes	carnivoro	sangre
1182	CHI	5	animal	come gente	sangre
1199	CHI	5	mar	comida	sangre
1193	CHI	5	miedo	depredador	sangre
1180	CHI	5	peligroso	depredador	sangre
1189	CHI	5	mar	feroz	sangre
1040	CHI	5	grande	malo	sangre
1197	CHI	5	depredador	mamifero	sangre
1035	CHI	5	miedo	mar	sangre
1124	CHI	5	dientes	miedo	sangre
1134	CHI	5	grande	miedo	sangre
1043	CHI	5	peligroso	pez	sangre
1085	CHI	5	miedo	alimento	temor
1048	CHI	5	pelicula	cazador	temor
1039	CHI	5	mortal	grande	temor
1036	CHI	5	muerte	peligroso	temor
1121	CHI	5	sangre	diente	terror
1122	CHI	5	carnivoro	sangre	terror
1151	CHI	5	agresividad	carnivoro	veloz
1152	CHI	5	astuto	carnivoro	veloz
1150	CHI	5	grande	carnivoro	veloz
1155	CHI	5	carnivoro	grande	veloz
1141	CHI	5	nadador	tiernos	veloz
1110	CHI	5	sangre	asesino
1011	CHI	5	alimento	carnivoro
1042	CHI	5	salvaje	carnivoro
1045	CHI	5	miedo	feo
1185	CHI	5	miedo	grande
1014	CHI	5	carnivoro	malo
1177	CHI	5	peligroso	no comestible
1184	CHI	5	miedo	peligroso
1028	CHI	5	asesino	sangre
1126	CHI	5	carnivoro	sangre
1117	CHI	5	asesino
1108	CHI	5
1109	CHI	5
1111	CHI	5
1112	CHI	5
1116	CHI	5
1119	CHI	5
1953	LIM	6	comida	peligroso	aceite
1875	LIM	6	mar	peligroso	aceite
2169	LIM	6	vida larga	peligroso	acumulacion toxinas
1867	LIM	6	depredador	comida	afrodisiaco
1898	LIM	6	miedo	carnivoro	agresion
1903	LIM	6	peligroso	medicina	agresion
1924	LIM	6	feroz	muerte	agresion
1940	LIM	6	muerte	carnivoro	aguas calidas
1899	LIM	6	grande	feroz	aguas calidas
1891	LIM	6	peligroso	grande	aguas calidas
1981	LIM	6	depredador	afrodisiaco	aleta
1952	LIM	6	peligroso	depredador	aleta
2105	LIM	6	peligroso	extincion	aleta
2000	LIM	6	mar	grande	aleta
1919	LIM	6	mar	peligroso	aleta
2118	LIM	6	dientes	pequeño	aleta
1905	LIM	6	harina	temor	aleta
1948	LIM	6	terror	grande	alimento
1951	LIM	6	lindo	grande	amenaza
1855	LIM	6	dientes	depredador	animal
1908	LIM	6	extincion	diente	animal
2141	LIM	6	peligroso	salvaje	animal
2135	LIM	6	mar	agua	arena
1909	LIM	6	miedo	agresivo	asesino
1873	LIM	6	temor	depredador	asesino
1958	LIM	6	pelicula	mamifero	asesino
2151	LIM	6	carnivoro	depredador	astuto
1972	LIM	6	peligroso	colmillo	ballena
1902	LIM	6	carnivoro	carne	belleza
2157	LIM	6	peligroso	asesino	blanco
2131	LIM	6	muerte	comida	blanco
1918	LIM	6	mar	agua dulce	bonito
2116	LIM	6	olas	playa	caribe
1994	LIM	6	peligroso	cartilago	carne
1879	LIM	6	depredador	pelicula	carnivoro
1923	LIM	6	miedo	pelicula	caro
1944	LIM	6	barco	ataque	cartilago
1937	LIM	6	salvaje	interesante	cartilago
2145	LIM	6	malo	asesino	come gente
1936	LIM	6	grande	duro	comercial
1914	LIM	6	oceano	carne	comida
1856	LIM	6	depredador	enorme	comida
1970	LIM	6	respeto	cuidado	conservacion
1942	LIM	6	asesino	miedo	correr
2161	LIM	6	ballena	miedo	dañino
1851	LIM	6	peligroso	temor	dañino
1955	LIM	6	dientes	aleta	depredador
2111	LIM	6	muerte	amputacion	depredador
1941	LIM	6	dientes	cartilago	depredador
2117	LIM	6	grande	cazador	depredador
1982	LIM	6	grande	filudo	depredador
2167	LIM	6	come gente	grande	depredador
1888	LIM	6	miedo	grande	depredador
2154	LIM	6	miedo	terror	desesperacion
1976	LIM	6	gigante	peligroso	devorador
2163	LIM	6	come gente	salvaje	devorador
2104	LIM	6	pelicula	aleta	dientes
1906	LIM	6	muerte	asesino	dientes
1996	LIM	6	agil	fuerte	dientes
1846	LIM	6	miedo	gigante	dientes
2159	LIM	6	carne	grande	dientes
2102	LIM	6	dientes	grande	dientes
1979	LIM	6	feroz	grande	dientes
2001	LIM	6	miedo	grande	dientes
1984	LIM	6	grande	mar	dientes
1861	LIM	6	inmenso	oceano	dientes
2109	LIM	6	peligroso	pelicula	dientes
2132	LIM	6	miedo	peligroso	dientes
1947	LIM	6	pelicula	peligroso	dientes
1858	LIM	6	rico	salvaje	dientes
1991	LIM	6	peligroso	sangre	dientes
1847	LIM	6	grande	peligroso	dolor
1849	LIM	6	asesino	sangre	enorme
1852	LIM	6	peligroso	temor	enorme
1892	LIM	6	peligroso	grande	escaso
2110	LIM	6	muerte	no sabe	espanto
2144	LIM	6	miedo	terror	euforia
1890	LIM	6	peligroso	agresivo	extincion
2165	LIM	6	peligroso	especie marina	extincion
1895	LIM	6	alimento	peligroso	extincion
2101	LIM	6	grande	peligroso	extincion
1911	LIM	6	salvaje	ataque	feo
1850	LIM	6	miedo	diente	feo
1922	LIM	6	depredador	aleta	fosiles
2120	LIM	6	nadador	diente	fuerte
1845	LIM	6	asesino	peligroso	gigante
2139	LIM	6	peligroso	enorme	gordo
2140	LIM	6	asesino	acuatico	grande
2108	LIM	6	pelicula	carroñero	grande
2133	LIM	6	tollo	depredador	grande
1934	LIM	6	depredador	diente	grande
2098	LIM	6	gris	diente	grande
1931	LIM	6	muerte	diente	grande
2099	LIM	6	peligroso	escaso	grande
2168	LIM	6	dientes	grande	grande
1862	LIM	6	dientes	hambrientos	grande
1883	LIM	6	peligroso	muerte	grande
1983	LIM	6	azul	oceano	grande
2107	LIM	6	miedo	precaucion	grande
1986	LIM	6	extincion	salvaje	grande
1897	LIM	6	miedo	temor	grande
1878	LIM	6	muerte	piedad	horror
1946	LIM	6	mandibula	mar	imponente
1962	LIM	6	grande	peligroso	inexistente
1945	LIM	6	peligroso	libertad	injusticia
1916	LIM	6	carnivoro	suave	insalubre
1971	LIM	6	no sabe	agresivo	inteligente
1939	LIM	6	miedo	peligroso	lejania
2119	LIM	6	depredador	asesino	malo
1870	LIM	6	miedo	inexistente	malo
1988	LIM	6	muerte	mordida	malo
2155	LIM	6	cazador	ataque	mar
2094	LIM	6	peligroso	conservacion	mar
1959	LIM	6	aleta	diente	mar
1863	LIM	6	pelicula	diente	mar
1967	LIM	6	peligroso	grande	mar
1998	LIM	6	sangre	pelicula	mar
1930	LIM	6	depredador	peligroso	mar
2136	LIM	6	grande	peligroso	mar
2153	LIM	6	sangre	peligroso	mar
1928	LIM	6	arpon	red	mar
2147	LIM	6	pelicula	terror	mar
2100	LIM	6	peligroso	tollo	mar
1980	LIM	6	mordedura	verano	mar
1912	LIM	6	peligroso	agresivo	miedo
1954	LIM	6	chevere	azul	miedo
1993	LIM	6	peligroso	depredador	miedo
1885	LIM	6	muerte	diente	miedo
1992	LIM	6	asesino	feo	miedo
1864	LIM	6	depredador	gigante	miedo
2156	LIM	6	asesino	grande	miedo
1957	LIM	6	peligroso	grande	miedo
1935	LIM	6	peligroso	muerte	miedo
2138	LIM	6	grande	pelicula	miedo
2103	LIM	6	asesino	terror	miedo
2112	LIM	6	asesino	depredador	muerte
1978	LIM	6	pelicula	diente	muerte
1886	LIM	6	pesca	extincion	muerte
1880	LIM	6	grande	peligroso	muerte
1877	LIM	6	miedo	peligroso	muerte
1884	LIM	6	miedo	sangre	muerte
2134	LIM	6	tierno	grande	natural
1960	LIM	6	grande	miedo	negro
1956	LIM	6	peligroso	grande	no comestible
2162	LIM	6	peligroso	mar	no comestible
2097	LIM	6	muerte	pelicula	no comestible
1894	LIM	6	agresividad	peligroso	no comestible
1966	LIM	6	muerte	grande	nunca visto
2106	LIM	6	mar	diente	peces
1910	LIM	6	impuro	miedo	pelicula
1901	LIM	6	muerte	peligroso	pelicula
1893	LIM	6	clima	calor	peligro
1887	LIM	6	blanco	depredador	peligro
1900	LIM	6	cartilago	depredador	peligro
2158	LIM	6	panico	feo	peligro
1844	LIM	6	sangre	fuerte	peligro
2146	LIM	6	amenaza	grande	peligro
1921	LIM	6	mar	grande	peligro
1999	LIM	6	bonito	interesante	peligro
1913	LIM	6	variedad	no comun	peligro
2150	LIM	6	pescado	pelicula	peligro
1927	LIM	6	grande	peligroso	peligro
2142	LIM	6	animal	salvaje	peligro
1975	LIM	6	grande	mar	pesca
1857	LIM	6	grande	diente	pez
1854	LIM	6	pelicula	diente	piernas
1915	LIM	6	dientes	grande	piernas
1866	LIM	6	cazador	feroz	poco consumo
1997	LIM	6	depredador	pelicula	poco consumo
1848	LIM	6	peligroso	pelicula	precaucion
1868	LIM	6	muerte	peligroso	precaucion
1860	LIM	6	temor	sangre	precaucion
2129	LIM	6	dientes	aguas frias	profundidad
1853	LIM	6	mordedura	peligroso	profundidad
1950	LIM	6	feo	peligroso	raro
2148	LIM	6	malo	peligroso	raro
2143	LIM	6	majestuoso	grande	reciclador
1985	LIM	6	fuerte	depredador	respeto
1933	LIM	6	gigante	depredador	rico
1896	LIM	6	panico	extranjero	rico
1963	LIM	6	cuchillo	agua	sal
1964	LIM	6	muerte	atraccion	saludable
2113	LIM	6	ataque	feroz	salvaje
1872	LIM	6	agresividad	grande	salvaje
1968	LIM	6	australia	sangre	salvaje
1904	LIM	6	mortal	diente	sangre
2149	LIM	6	agresividad	malo	sangre
2137	LIM	6	grande	miedo	sangre
1859	LIM	6	grande	ojasos	sangre
1917	LIM	6	turismo	peligroso	sangre
1925	LIM	6	grande	rendidor	sobroso
1990	LIM	6	peligroso	rico	suave
1943	LIM	6	depredador	asesino	submarino
1907	LIM	6	peligroso	malo	suciedad
1926	LIM	6	peligroso	pelicula	suspenso
2096	LIM	6	miedo	temor	susto
1969	LIM	6	no sabe	muerte	tablista
1987	LIM	6	depredador	listo	temor
1974	LIM	6	peligroso	miedo	temor
1869	LIM	6	dinero	nuevo	temor
2095	LIM	6	miedo	preocupacion	temor
2115	LIM	6	mar	sangre	temor
1881	LIM	6	depredador	miedo	terror
2166	LIM	6	muerte	miedo	terror
2164	LIM	6	dientes	muerte	terror
2130	LIM	6	grande	peligroso	terror
2114	LIM	6	muerte	diente	veloz
2152	LIM	6	peligroso	grande	veloz
1865	LIM	6	miedo	asombro
1949	LIM	6	peligroso	bonito
2160	LIM	6	respeto	carnivoro
1920	LIM	6	exterminacion	consumo
1977	LIM	6	pescado	grande
1965	LIM	6	peligroso	miedo
1995	LIM	6	aterrador	panico
1882	LIM	6	miedo	peligroso
2002	LIM	6	pez	peligroso
1989	LIM	6	sangre	peligroso
1932	LIM	6	depredador	piel dura
1871	LIM	6	peligroso	temor
1961	LIM	6	grande
1874	LIM	6	miedo
1876	LIM	6	miedo
1889	LIM	6	miedo
1929	LIM	6	miedo
1973	LIM	6	miedo
2121	LIM	6	miedo
2122	LIM	6	miedo
2123	LIM	6	miedo
2124	LIM	6	miedo
2125	LIM	6	miedo
2126	LIM	6	miedo
2127	LIM	6	miedo
2128	LIM	6	miedo
737	PIS	7	enorme	malo	agresion
340	PIS	7	peligroso	muerte	aleta
333	PIS	7	mordedura	peligroso	aleta
769	PIS	7	depredador	rico	amenaza
251	PIS	7	peligroso	grande	asesino
749	PIS	7	pescado	grande	asesino
731	PIS	7	pez	grande	asesino
739	PIS	7	pez	grande	asesino
747	PIS	7	pez	grande	asesino
742	PIS	7	pez	malo	asesino
781	PIS	7	sangre	miedo	asesino
264	PIS	7	cartilago	muerte	asesino
266	PIS	7	delfin	sangre	asesino
218	PIS	7	miedo	panico	asombroso
300	PIS	7	carne	come gente	astuto
330	PIS	7	temor	come	ayuda
761	PIS	7	animal	devorador	ballena
304	PIS	7	procesado	mar	barco
740	PIS	7	mar	aguas calidas	carnivoro
244	PIS	7	asesino	grande	carnivoro
262	PIS	7	muerte	grande	carnivoro
253	PIS	7	carnivoro	grande	cartilago
767	PIS	7	ser vivo	rudo	cartilago
754	PIS	7	muerte	aleta	ceviche
347	PIS	7	pescado	carne	ceviche
756	PIS	7	peligroso	diente	come gente
299	PIS	7	peligroso	gigante	come gente
310	PIS	7	salud	comida	comercial
291	PIS	7	peligroso	mar	comida
753	PIS	7	susto	peligroso	comida
325	PIS	7	peligroso	miedo	comunicar
279	PIS	7	miedo	malo	cruel
288	PIS	7	fuerte	rudo	cruel
271	PIS	7	miedo	rudo	cruel
317	PIS	7	normal	atento	cuidado
316	PIS	7	ataque	no sabe	cuidado
252	PIS	7	mar	carnivoro	delfin
744	PIS	7	pez	grande	depredador
233	PIS	7	asesino	muerte	desalmado
786	PIS	7	peligroso	miedo	desesperacion
315	PIS	7	peligroso	ataque	devorador
318	PIS	7	miedo	desesperacion	devorador
267	PIS	7	pescado	aleta	dientes
303	PIS	7	muerte	asesino	dientes
261	PIS	7	grande	bonito	dientes
217	PIS	7	miedo	muerte	dientes
295	PIS	7	muerte	sangre	dientes
214	PIS	7	sangre	temor	dientes
228	PIS	7	sangre	susto	escalofrio
219	PIS	7	temor	fobia	escapar
222	PIS	7	sangre	pavor	escapar
339	PIS	7	peligroso	depredador	escaso
225	PIS	7	miedo	susto	espanto
302	PIS	7	peligroso	miedo	extincion
235	PIS	7	grande	unico	extraordinario
231	PIS	7	temor	horrible	feroz
287	PIS	7	pesca	comida	fuerte
275	PIS	7	asesino	malo	fuerte
284	PIS	7	peligroso	miedo	fuerte
277	PIS	7	miedo	sangre	fuerte
282	PIS	7	miedo	sangre	fuerte
334	PIS	7	peligroso	aleta	grande
232	PIS	7	temor	asombro	grande
762	PIS	7	animal	mamifero	grande
765	PIS	7	miedo	mamifero	grande
254	PIS	7	carnivoro	muerte	grande
238	PIS	7	temor	muerte	grande
343	PIS	7	asesino	peligroso	grande
743	PIS	7	malo	peligroso	grande
296	PIS	7	muerde	sangre	grande
305	PIS	7	muerte	sangre	grande
321	PIS	7	terror	sorprendente	grande
326	PIS	7	miedo	come	grito
328	PIS	7	peligroso	sorprendente	grito
308	PIS	7	muerte	sangre	heridas
246	PIS	7	asesino	malo	horror
234	PIS	7	asesino	miedo	horror
309	PIS	7	muerde	astuto	imponente
768	PIS	7	oceano	cetaceo	industria
320	PIS	7	depredador	temor	inmenso
764	PIS	7	mar	carnivoro	inteligente
337	PIS	7	grande	feroz	malo
280	PIS	7	miedo	fuerte	malo
751	PIS	7	muerde	matar	malo
759	PIS	7	muerte	miedo	malo
735	PIS	7	pez	muerte	malo
770	PIS	7	muerte	no sabe	mamifero
341	PIS	7	peligroso	playa	mar
294	PIS	7	peligroso	come gente	mata
758	PIS	7	animal	malo	mata
212	PIS	7	grande	asesino	miedo
760	PIS	7	peligroso	depredador	miedo
207	PIS	7	temor	inseguridad	miedo
779	PIS	7	sangre	peligroso	miedo
278	PIS	7	fuerte	rapido	miedo
775	PIS	7	muerte	sangre	miedo
312	PIS	7	grande	sorprendente	miedo
741	PIS	7	malo	asesino	muerte
346	PIS	7	peligroso	asesino	muerte
265	PIS	7	depredador	carnivoro	muerte
301	PIS	7	miedo	colageno	muerte
307	PIS	7	colageno	diente	muerte
745	PIS	7	pez	grande	muerte
748	PIS	7	pez	grande	muerte
245	PIS	7	sangre	grande	muerte
297	PIS	7	sangre	grande	muerte
733	PIS	7	peligroso	mar	muerte
292	PIS	7	colageno	miedo	muerte
272	PIS	7	peligroso	miedo	muerte
293	PIS	7	no sabe	no sabe	muerte
349	PIS	7	miedo	pelicula	muerte
732	PIS	7	mar	peligroso	muerte
778	PIS	7	sangre	peligroso	muerte
229	PIS	7	miedo	rico	muerte
255	PIS	7	asesino	sangre	muerte
206	PIS	7	miedo	sangre	muerte
208	PIS	7	miedo	sangre	muerte
777	PIS	7	miedo	sangre	muerte
780	PIS	7	miedo	sangre	muerte
210	PIS	7	peligroso	sangre	muerte
211	PIS	7	miedo	temor	muerte
755	PIS	7	peligroso	temor	muerte
241	PIS	7	peligroso	muerte	no sabe
763	PIS	7	come gente	agresivo	panico
752	PIS	7	muerte	mordida	panico
351	PIS	7	miedo	diente	pelicula
338	PIS	7	oceano	coral	peligro
332	PIS	7	pescado	feroz	peligro
331	PIS	7	animal	grande	peligro
281	PIS	7	fuerte	miedo	peligro
348	PIS	7	miedo	muerte	peligro
306	PIS	7	muerte	mutilacion	peligro
273	PIS	7	muerte	sangre	peligro
324	PIS	7	huir	sorprendente	peligro
766	PIS	7	no sabe	acuatico	pescado
311	PIS	7	cuidado	temor	rapido
215	PIS	7	sangre	miedo	rico
209	PIS	7	miedo	sangre	salvaje
268	PIS	7	dientes	aleta	sangre
736	PIS	7	come gente	asesino	sangre
250	PIS	7	horrible	asesino	sangre
290	PIS	7	miedo	ataque	sangre
236	PIS	7	asesino	depredador	sangre
243	PIS	7	miedo	fuerte	sangre
289	PIS	7	miedo	fuerte	sangre
319	PIS	7	miedo	grande	sangre
298	PIS	7	muerte	heridas	sangre
335	PIS	7	miedo	matar	sangre
274	PIS	7	peligroso	miedo	sangre
221	PIS	7	abundancia	muerte	sangre
345	PIS	7	medicina	muerte	sangre
227	PIS	7	miedo	muerte	sangre
242	PIS	7	miedo	muerte	sangre
776	PIS	7	terror	muerte	sangre
223	PIS	7	miedo	panico	sangre
773	PIS	7	miedo	peligroso	sangre
771	PIS	7	muerte	peligroso	sangre
757	PIS	7	peligroso	temor	sangre
249	PIS	7	grande	terror	sangre
285	PIS	7	miedo	terror	sangre
342	PIS	7	peligroso	velocidad	sangre
327	PIS	7	peligroso	miedo	sorprendente
322	PIS	7	come gente	temor	sorprendente
256	PIS	7	apanado	ceviche	sudado
226	PIS	7	comida	sangre	susto
220	PIS	7	miedo	sangre	susto
283	PIS	7	miedo	temor	susto
313	PIS	7	nadador	comunicar	temor
224	PIS	7	sangre	diente	temor
240	PIS	7	asesino	grande	temor
350	PIS	7	pez	muerte	temor
276	PIS	7	miedo	sangre	temor
323	PIS	7	miedo	sangre	temor
750	PIS	7	peligroso	muerte	terror
286	PIS	7	miedo	pelicula	terror
263	PIS	7	tollo	gato	tollo
314	PIS	7	temor	grande	voraz
258	PIS	7	cartilago	aleta
259	PIS	7	dientes	azul
329	PIS	7	alejarse	comunicar
746	PIS	7	malo	grande
248	PIS	7	asesino	muerte
269	PIS	7	asesino	muerte
270	PIS	7	asesino	muerte
260	PIS	7	dañino	muerte
239	PIS	7	miedo	muerte
784	PIS	7	miedo	panico
785	PIS	7	agresividad	peligroso
782	PIS	7	sangre	peligroso
783	PIS	7	sangre	peligroso
772	PIS	7	terror	peligroso
230	PIS	7	miedo	salvaje
216	PIS	7	muerte	sangre
213	PIS	7	miedo	terror
237	PIS	7	asesino
247	PIS	7	asesino
344	PIS	7	miedo
734	PIS	7	pesca
738	PIS	7	pescado
257	PIS	7
336	PIS	7
1413	AQP	8	muerte	depredador	agresion
1411	AQP	8	peligroso	no comun	agresion
1599	AQP	8	grande	temor	agresion
2082	AQP	8	especie marina	grande	agua
1602	AQP	8	grande	agresivo	aguas calidas
1596	AQP	8	grande	carnivoro	aguas calidas
1570	AQP	8	vitamina	grande	aguas calidas
1820	AQP	8	grande	afilado	aleta
2092	AQP	8	susto	muerte	aleta
1830	AQP	8	peligroso	sangre	aleta
2080	AQP	8	depredador	comida	animal
1459	AQP	8	miedo	sangre	asco
1426	AQP	8	muerte	cazador	asesino
2066	AQP	8	miedo	enorme	asesino
1433	AQP	8	peligroso	espectacular	asesino
1578	AQP	8	grande	miedo	asesino
1467	AQP	8	carroñero	peligroso	asesino
2069	AQP	8	grande	peligroso	asesino
1839	AQP	8	peligroso	depredador	ataque
2093	AQP	8	miedo	peligroso	ataque
1447	AQP	8	mar	pescado	atlantico
2071	AQP	8	no sabe	diamante	azul
1424	AQP	8	bonito	asesino	blanco
1414	AQP	8	grande	asesino	blanco
1444	AQP	8	peligroso	sangre	cachalote
1418	AQP	8	asesino	grande	carne
1457	AQP	8	peligroso	pastillas	carne
1454	AQP	8	grande	asesino	carnivoro
1607	AQP	8	esesino	diente	carnivoro
1600	AQP	8	asesino	enorme	carnivoro
1603	AQP	8	miedo	grande	carnivoro
2068	AQP	8	miedo	grande	carnivoro
1582	AQP	8	grande	peligroso	carnivoro
1831	AQP	8	fuerte	velocidad	carnivoro
1608	AQP	8	grande	aguas calidas	carnoso
1460	AQP	8	miedo	depredador	carroñero
1810	AQP	8	jugoso	saludable	cartilago
1471	AQP	8	asesino	depredador	cazador
2088	AQP	8	pelicula	peligroso	cazador
1604	AQP	8	rico	nutritivo	colageno
1589	AQP	8	miedo	grande	come gente
1453	AQP	8	peligroso	grande	come gente
1828	AQP	8	miedo	malo	come gente
1446	AQP	8	peligroso	sangre	come gente
1825	AQP	8	asesino	depredador	comida
1565	AQP	8	miedo	asesino	cuidado
1468	AQP	8	miedo	enorme	curiosidad
1440	AQP	8	peligroso	molesto	dañino
1816	AQP	8	muerte	mordida	dañino
1571	AQP	8	grande	diente	depredador
1469	AQP	8	terror	grande	depredador
2053	AQP	8	sangre	muerte	depredador
1555	AQP	8	dientes	temor	depredador
1572	AQP	8	depredador	peligroso	desconocido
1562	AQP	8	miedo	muerte	desesperacion
1425	AQP	8	malo	ataque	destruccion
2052	AQP	8	peligroso	dañino	destruccion
1813	AQP	8	malo	muerte	devorador
1419	AQP	8	grande	necesario	devorador
1827	AQP	8	muerte	sangre	devorador
1416	AQP	8	grande	carne	dientes
1420	AQP	8	depredador	come gente	dientes
1591	AQP	8	miedo	grande	dientes
1567	AQP	8	miedo	mar	dientes
1579	AQP	8	grande	miedo	dientes
1432	AQP	8	peligroso	feroz	dificil pescar
1430	AQP	8	pez	espada	dorado
1427	AQP	8	dientes	miedo	enojo
1466	AQP	8	peligroso	muerte	enorme
2060	AQP	8	depredador	peligroso	enorme
1583	AQP	8	miedo	grande	escaso
1595	AQP	8	alimento	no comun	escaso
1574	AQP	8	peligroso	miedo	espanto
1443	AQP	8	salvaje	bonito	extincion
1807	AQP	8	agresividad	desagradable	feroz
1431	AQP	8	peligroso	grande	feroz
1561	AQP	8	sangre	perverso	feroz
1585	AQP	8	rico	nutritivo	frito
1606	AQP	8	enorme	abundante	fuerte
1832	AQP	8	muerte	asesino	fuerte
1554	AQP	8	monstruo	muerte	fuerte
2067	AQP	8	asesino	muerte	gigante
2058	AQP	8	miedo	peligroso	gigante
1817	AQP	8	mar	grande	gordo
1423	AQP	8	muerte	asesino	grande
1809	AQP	8	agresividad	carnivoro	grande
1812	AQP	8	come gente	celeste	grande
1586	AQP	8	miedo	come gente	grande
1601	AQP	8	carne	escaso	grande
1814	AQP	8	malo	feo	grande
1592	AQP	8	miedo	feroz	grande
1557	AQP	8	sangre	feroz	grande
1575	AQP	8	miedo	grande	grande
1818	AQP	8	feo	malo	grande
1822	AQP	8	aleta	miedo	grande
1434	AQP	8	peligroso	miedo	grande
2056	AQP	8	peligroso	miedo	grande
2073	AQP	8	peligroso	miedo	grande
2059	AQP	8	peligroso	muerte	grande
1573	AQP	8	malo	no comun	grande
1569	AQP	8	asesino	peligroso	grande
2089	AQP	8	destructor	peligroso	grande
1438	AQP	8	feroz	peligroso	grande
1558	AQP	8	sangre	peligroso	grande
1581	AQP	8	sin espinas	rico	grande
1463	AQP	8	peligroso	sangre	grande
2091	AQP	8	miedo	susto	grande
1461	AQP	8	ataque	temor	grande
1421	AQP	8	dientes	muerte	grasa
1587	AQP	8	grande	agresivo	gris
1588	AQP	8	miedo	grande	gris
1556	AQP	8	triturar	peligroso	inmenso
1808	AQP	8	filoso	gordos	jugoso
1593	AQP	8	carnivoro	miedo	largo
1598	AQP	8	peligroso	escaso	malo
2074	AQP	8	peligroso	miedo	mar
1450	AQP	8	acuatico	muerte	mar
2076	AQP	8	pez	peligroso	mar
1811	AQP	8	destructor	come gente	mata
1415	AQP	8	peligroso	consumo	medicina
1470	AQP	8	come gente	agresivo	miedo
1455	AQP	8	canival	ataque	miedo
1445	AQP	8	grande	desabrido	miedo
2087	AQP	8	aleta	mar	miedo
2072	AQP	8	asesino	monstruo	miedo
1842	AQP	8	extincion	peligroso	miedo
2062	AQP	8	grande	peligroso	miedo
1437	AQP	8	feroz	sangre	miedo
1576	AQP	8	sabroso	carne	milanesa
1834	AQP	8	miedo	ataque	muerte
2081	AQP	8	miedo	ataque	muerte
1563	AQP	8	miedo	carroñero	muerte
1824	AQP	8	peligroso	depredador	muerte
1475	AQP	8	grandeza	diente	muerte
1833	AQP	8	miedo	escalofriante	muerte
1843	AQP	8	peligroso	extincion	muerte
2084	AQP	8	carnivoro	peligroso	muerte
1837	AQP	8	miedo	peligroso	muerte
1422	AQP	8	cantidad	problemático	muerte
1836	AQP	8	miedo	sangre	muerte
1462	AQP	8	diamante	azul	no sabe
2079	AQP	8	especie marina	tollo	no sabe
1566	AQP	8	miedo	agua	pelicula
1559	AQP	8	miedo	desconocido	pelicula
1439	AQP	8	atlántico	grande	pelicula
1590	AQP	8	voltea botes	grande	pelicula
2078	AQP	8	asesino	muerte	pelicula
1435	AQP	8	temor	accidente	peligro
1472	AQP	8	grande	aceite	peligro
2085	AQP	8	muerte	aguas calidas	peligro
1436	AQP	8	fenomenal	arriesgado	peligro
1841	AQP	8	depredador	asesino	peligro
1473	AQP	8	depredador	cazador	peligro
1417	AQP	8	aleta	curativo	peligro
1609	AQP	8	miedo	enorme	peligro
2061	AQP	8	depredador	grande	peligro
1568	AQP	8	miedo	grande	peligro
1840	AQP	8	miedo	muerte	peligro
1442	AQP	8	depredador	peligroso	pesca
1452	AQP	8	miedo	angustia	precaucion
2083	AQP	8	peligroso	grande	profundidad
1584	AQP	8	miedo	grande	raro
1821	AQP	8	grande	peligroso	rico
1819	AQP	8	aleta	diente	rojo
1594	AQP	8	agresividad	temor	rompe mallas
1829	AQP	8	pez	mar	sal
2086	AQP	8	grande	ataque	sangre
1815	AQP	8	fuerte	depredador	sangre
1428	AQP	8	hermoso	feroz	sangre
1458	AQP	8	miedo	feroz	sangre
2064	AQP	8	peligroso	grande	sangre
2070	AQP	8	muerte	malo	sangre
1823	AQP	8	pelicula	mar	sangre
1560	AQP	8	muerde	miedo	sangre
1451	AQP	8	terror	miedo	sangre
2090	AQP	8	peligroso	muerte	sangre
1826	AQP	8	playa	muerte	sangre
1448	AQP	8	carnivoro	peligroso	sangre
1449	AQP	8	miedo	peligroso	sangre
2063	AQP	8	miedo	peligroso	sangre
2065	AQP	8	miedo	peligroso	sangre
1456	AQP	8	temor	sangre	sangre
1835	AQP	8	peligroso	temor	sangre
2075	AQP	8	pelicula	terror	sangre
2077	AQP	8	miedo	cuidado	sorprendente
1838	AQP	8	depredador	grande	temor
1474	AQP	8	depredador	peligroso	temor
1464	AQP	8	depredador	sangre	temor
1465	AQP	8	muerte	sangre	temor
1597	AQP	8	asesino	carne	terror
1577	AQP	8	grande	diente	terror
1564	AQP	8	miedo	agua	turismo
1412	AQP	8	agresividad	curativo
1605	AQP	8	peligroso	grande
2051	AQP	8	asesino	muerte
1429	AQP	8	grande	no agradable
1580	AQP	8	depredador	no comun
1441	AQP	8	asesino	peligroso
2057	AQP	8	grande	peligroso
1410	AQP	8	depredador
693	ILO	9	peligroso	carnivoro	agresion
675	ILO	9	grande	depredador	agresion
670	ILO	9	terror	grande	agresion
573	ILO	9	asesino	panico	agresion
718	ILO	9	malo	peligroso	agresion
704	ILO	9	sangre	terror	agresion
817	ILO	9	dientes	miedo	aleta
814	ILO	9	pelicula	miedo	aleta
579	ILO	9	grande	peligroso	aleta
810	ILO	9	peligroso	sangre	aleta
652	ILO	9	carne	blanco	alimento
705	ILO	9	fuerte	peligroso	amenaza
586	ILO	9	terror	miedo	angustia
708	ILO	9	miedo	terror	angustia
696	ILO	9	muerte	artesania	asesino
821	ILO	9	carnivoro	mordida	asesino
627	ILO	9	grande	peligroso	asesino
692	ILO	9	exportar	medicina	calcio
701	ILO	9	temor	diente	carne
800	ILO	9	temor	asesino	carnivoro
793	ILO	9	peligroso	cartilago	carnivoro
570	ILO	9	animal	feo	carnivoro
790	ILO	9	peligroso	grande	carnivoro
719	ILO	9	sangre	peligroso	carnivoro
711	ILO	9	rico	peligroso	caro
686	ILO	9	carnivoro	grande	carroñero
571	ILO	9	grande	atlantico	cazador
647	ILO	9	terror	negocio	comercial
616	ILO	9	salvaje	grande	comestible
659	ILO	9	aleta	cartilago	comida
804	ILO	9	peligroso	miedo	comida
568	ILO	9	cartilago	peligroso	comida
624	ILO	9	peligroso	pesca	comida
815	ILO	9	peligroso	terror	comida
684	ILO	9	miedo	cuidado	curiosidad
723	ILO	9	pelicula	aguas frias	depredador
720	ILO	9	dientes	aleta	depredador
802	ILO	9	peligroso	carnivoro	depredador
725	ILO	9	agua calida	peligroso	depredador
791	ILO	9	temor	peligroso	depredador
799	ILO	9	mal concepto	extincion	desconocido
676	ILO	9	fuerte	agresivo	devorador
813	ILO	9	temor	cine	dientes
682	ILO	9	cuidado	comida	dientes
811	ILO	9	aleta	miedo	dientes
699	ILO	9	muerte	mal uso	enfermedades
608	ILO	9	alerta	grande	enorme
664	ILO	9	pelicula	miedo	enorme
677	ILO	9	peligroso	grande	escalofrio
688	ILO	9	miedo	susto	escalofrio
816	ILO	9	peligroso	aleta	extincion
792	ILO	9	peligroso	grande	extincion
643	ILO	9	muerte	malo	feo
801	ILO	9	peligroso	diente	feroz
575	ILO	9	asesino	depredador	fuerte
672	ILO	9	sangre	tirano	fuerte
563	ILO	9	inversion	alerta	grande
564	ILO	9	miedo	alerta	grande
565	ILO	9	peligroso	alerta	grande
599	ILO	9	peligroso	aleta	grande
578	ILO	9	sangre	aleta	grande
607	ILO	9	alerta	diente	grande
820	ILO	9	carnivoro	feroz	grande
622	ILO	9	grande	muerte	grande
665	ILO	9	terror	muerte	grande
668	ILO	9	temor	pelicula	grande
809	ILO	9	terror	pelicula	grande
691	ILO	9	carne	peligroso	grande
567	ILO	9	malo	peligroso	grande
709	ILO	9	miedo	peligroso	grande
585	ILO	9	aleta	pez	grande
588	ILO	9	sangre	pez	grande
714	ILO	9	miedo	raro	grande
681	ILO	9	pelicula	rico	grande
562	ILO	9	aleta	sangre	grande
602	ILO	9	peligroso	sangre	grande
639	ILO	9	peligroso	sangre	grande
666	ILO	9	pelicula	pesca	historietas
717	ILO	9	carnivoro	agresivo	imponente
645	ILO	9	miedo	depredador	industria
715	ILO	9	sangre	velocidad	inteligente
689	ILO	9	enorme	devorador	malo
685	ILO	9	miedo	grande	malo
687	ILO	9	sangre	muerte	malo
683	ILO	9	grande	peligroso	malo
729	ILO	9	carnivoro	peligroso	mar
706	ILO	9	sangre	peligroso	mar
788	ILO	9	colmillo	sangre	mar
726	ILO	9	carnivoro	temor	mar
574	ILO	9	asesino	depredador	miedo
601	ILO	9	agresividad	muerte	miedo
655	ILO	9	muerte	sangre	miedo
651	ILO	9	agresividad	temor	miedo
657	ILO	9	sangre	terror	miedo
660	ILO	9	peligroso	asesino	muerte
592	ILO	9	sangre	grande	muerte
678	ILO	9	mar	pelicula	muerte
702	ILO	9	depredador	peligroso	muerte
619	ILO	9	cazador	pesca	muerte
727	ILO	9	temor	precaucion	muerte
631	ILO	9	peligroso	medicina	negocio
716	ILO	9	carnivoro	sangre	no saludable
582	ILO	9	muerte	miedo	panico
679	ILO	9	pez	altamar	pelicula
596	ILO	9	grande	come gente	pelicula
680	ILO	9	grande	depredador	pelicula
697	ILO	9	tamaño	grupos	pelicula
805	ILO	9	sangre	miedo	pelicula
674	ILO	9	terror	miedo	pelicula
694	ILO	9	aleta	sangre	pelicula
724	ILO	9	grande	aguas calidas	peligro
640	ILO	9	alimento	aleta	peligro
728	ILO	9	miedo	asesino	peligro
625	ILO	9	muerte	asesino	peligro
600	ILO	9	asesino	carnivoro	peligro
713	ILO	9	depredador	carnivoro	peligro
662	ILO	9	pelicula	cazador	peligro
617	ILO	9	amenaza	comida	peligro
646	ILO	9	comercial	comida	peligro
620	ILO	9	carnivoro	depredador	peligro
633	ILO	9	sangre	grande	peligro
698	ILO	9	asesino	medicina	peligro
700	ILO	9	comida	muerte	peligro
632	ILO	9	depredador	muerte	peligro
637	ILO	9	sangre	muerte	peligro
630	ILO	9	grande	pescado	peligro
598	ILO	9	miedo	sangre	peligro
638	ILO	9	pelicula	altamar	pesca
712	ILO	9	asqueroso	peligroso	pescado
641	ILO	9	peligroso	miedo	pez
569	ILO	9	terror	peligroso	precaucion
621	ILO	9	grande	temor	precaucion
808	ILO	9	aleta	terror	precaucion
642	ILO	9	comida	cuidado	prevencion
669	ILO	9	grande	barato	rico
615	ILO	9	animal	peligroso	rico
629	ILO	9	rico	miedo	saludable
695	ILO	9	depredador	mandibula	salvaje
597	ILO	9	muerte	agresivo	sangre
710	ILO	9	miedo	asesino	sangre
803	ILO	9	muerte	colmillo	sangre
658	ILO	9	miedo	depredador	sangre
812	ILO	9	peligroso	diente	sangre
656	ILO	9	dientes	fuerte	sangre
690	ILO	9	malo	grupos	sangre
671	ILO	9	agresividad	miedo	sangre
818	ILO	9	peligroso	miedo	sangre
649	ILO	9	temor	miedo	sangre
576	ILO	9	terror	miedo	sangre
667	ILO	9	terror	miedo	sangre
673	ILO	9	terror	miedo	sangre
595	ILO	9	agresividad	muerte	sangre
626	ILO	9	dientes	muerte	sangre
644	ILO	9	peligroso	negocio	sangre
590	ILO	9	muerte	obesidad	sangre
577	ILO	9	dientes	peligroso	sangre
707	ILO	9	miedo	peligroso	sangre
703	ILO	9	muerte	peligroso	sangre
722	ILO	9	muerte	peligroso	sangre
650	ILO	9	temor	miedo	susto
663	ILO	9	pelicula	agresivo	temor
798	ILO	9	pelicula	carnivoro	temor
789	ILO	9	asesino	peligroso	temor
628	ILO	9	muerte	pesca	temor
584	ILO	9	come gente	alimento	terror
648	ILO	9	miedo	carne	terror
806	ILO	9	aleta	diente	terror
721	ILO	9	miedo	diente	terror
580	ILO	9	muerte	miedo	terror
583	ILO	9	muerte	no sabe	terror
589	ILO	9	agresividad	peligroso	terror
819	ILO	9	feroz	miedo	voraz
560	ILO	9	peligroso	advertencia
609	ILO	9	alerta	alarmante
566	ILO	9	peligroso	alerta
604	ILO	9	peligroso	alerta
591	ILO	9	grande	aleta
587	ILO	9	sangre	aleta
636	ILO	9	grande	comida
653	ILO	9	devorador	exterminacion
623	ILO	9	pez	grande
593	ILO	9	sangre	grande
610	ILO	9	alerta	peligroso
614	ILO	9	alerta	peligroso
618	ILO	9	peligroso	pez
611	ILO	9	agua calida	prevencion
594	ILO	9	grande	sangre
654	ILO	9	peligroso	sangre
661	ILO	9	miedo	terror
561	ILO	9	alerta
603	ILO	9	alerta
635	ILO	9	carnivoro
606	ILO	9	cuidado
581	ILO	9	grande
605	ILO	9	peligroso
612	ILO	9	peligroso
613	ILO	9	peligroso
634	ILO	9	pesca
572	ILO	9
1612	TCN	10	peligroso	carnivoro	agresion
1746	TCN	10	cazador	diente	aleta
1645	TCN	10	muerte	grande	aleta
1668	TCN	10	asesino	rico	aleta
1641	TCN	10	depredador	accidente	alimento
1674	TCN	10	agresividad	asesino	alimento
1681	TCN	10	depredador	asesino	alimento
1677	TCN	10	asesino	escaso	amenaza
1643	TCN	10	muerte	panico	amenaza
1666	TCN	10	amenaza	depredador	animal
1651	TCN	10	mortal	sangre	animal
1789	TCN	10	aceite	enlatado	artesania
1672	TCN	10	panico	ceviche	asesino
1631	TCN	10	miedo	peligroso	asesino
1765	TCN	10	peligroso	sangre	asesino
1742	TCN	10	asesino	mar	asia
1767	TCN	10	cartilago	blanco	aspero
1654	TCN	10	grande	miedo	ataque
1792	TCN	10	cartilago	colageno	azul
1657	TCN	10	rojo	cuidado	azul
1795	TCN	10	comida	pescado	ballena
1753	TCN	10	peligroso	grande	blanco
1755	TCN	10	sangre	rojo	blanco
1730	TCN	10	sigiloso	cazador	bonito
1793	TCN	10	miedo	turismo	bonito
1774	TCN	10	aleta	aceite	carne
1717	TCN	10	peligroso	grande	carne
1703	TCN	10	peligroso	grande	carnivoro
1722	TCN	10	peligroso	carnivoro	cartilago
1762	TCN	10	miedo	peligroso	cautela
1669	TCN	10	grande	blanco	cazador
1673	TCN	10	escualo	depredador	comestible
1675	TCN	10	afrodisiaco	peligroso	comestible
1791	TCN	10	carnivoro	asesino	comida
1796	TCN	10	grande	asesino	comida
1610	TCN	10	industria	comercio	comida
1721	TCN	10	peligroso	nutritivo	comida
1798	TCN	10	tirano	extincion	contrabando
1794	TCN	10	miedo	terror	curiosidad
1619	TCN	10	agua calida	limitado consumo	delicioso
1702	TCN	10	martillo	cachalote	depredador
1737	TCN	10	miedo	diente	depredador
1787	TCN	10	dientes	enorme	depredador
1727	TCN	10	animal	peligroso	depredador
1688	TCN	10	fierro	rapido	depredador
1802	TCN	10	no sabe	aleta	dientes
1683	TCN	10	olas	aleta	dientes
1706	TCN	10	miedo	asesino	dientes
1704	TCN	10	agua	ataque	dientes
1725	TCN	10	peligroso	cartilago	dientes
1711	TCN	10	peligroso	depredador	dientes
1664	TCN	10	blanco	grande	dientes
1745	TCN	10	mar	peligroso	dientes
1655	TCN	10	miedo	peligroso	dientes
1622	TCN	10	grande	salvaje	dientes
1614	TCN	10	veloz	fuerte	divertido
1733	TCN	10	mordedura	miedo	dolor
1684	TCN	10	mar	dulce	eeuu
1638	TCN	10	salvaje	agudo	enorme
1689	TCN	10	peligroso	sangre	enorme
1694	TCN	10	grande	peligroso	escaso
1735	TCN	10	depredador	peligroso	extincion
1648	TCN	10	muerte	miedo	feo
1618	TCN	10	muerte	sangre	feo
1720	TCN	10	peligroso	depredador	feroz
1678	TCN	10	peligroso	grande	feroz
1686	TCN	10	carnivoro	cetaceo	fobia
1728	TCN	10	peligroso	ceviche	frito
1741	TCN	10	peligroso	aleta	fuerte
1615	TCN	10	rapido	negro	fuerte
1676	TCN	10	poder	autoridad	grande
1712	TCN	10	aleta	diente	grande
1696	TCN	10	miedo	diente	grande
1667	TCN	10	feroz	japon	grande
1640	TCN	10	cartilago	mar	grande
1626	TCN	10	peligroso	miedo	grande
1628	TCN	10	peligroso	muerte	grande
1800	TCN	10	bonito	bueno	guardian
1799	TCN	10	aceite	comida	harina
1707	TCN	10	miedo	sangre	heridas
1797	TCN	10	miedo	muerte	horror
1761	TCN	10	peligroso	nutritivo	huesudo
1743	TCN	10	malo	china	insalubre
1624	TCN	10	cazador	peligroso	interesante
1771	TCN	10	mortal	miedo	invasion
1732	TCN	10	depredador	asesino	malo
1670	TCN	10	agresividad	depredador	malo
1701	TCN	10	sangre	miedo	malo
1756	TCN	10	sangre	blanco	mar
1718	TCN	10	peligroso	depredador	mar
1770	TCN	10	grande	escaso	mar
1682	TCN	10	asesino	feroz	mar
1708	TCN	10	grande	feroz	mar
1647	TCN	10	comida	peligroso	mar
1729	TCN	10	depredador	peligroso	mar
1710	TCN	10	grande	peligroso	mar
1715	TCN	10	miedo	peligroso	mar
1736	TCN	10	miedo	peligroso	mar
1611	TCN	10	pescado	peligroso	mar
1698	TCN	10	carnivoro	sangre	mar
1665	TCN	10	pelicula	peligroso	medicina
1685	TCN	10	fierro	come	miedo
1739	TCN	10	cazador	mar	miedo
1637	TCN	10	depredador	muerte	miedo
1630	TCN	10	peligroso	negro	miedo
1679	TCN	10	peligroso	orilla	miedo
1758	TCN	10	pelicula	asesino	muerte
1646	TCN	10	grande	depredador	muerte
1695	TCN	10	grande	diente	muerte
1662	TCN	10	peligroso	pelicula	muerte
1636	TCN	10	mar	pescado	muerte
1634	TCN	10	peligroso	sangre	muerte
1661	TCN	10	aleta	diente	nadador
1786	TCN	10	peligroso	feroz	negro
1629	TCN	10	muerte	mar	negro
1620	TCN	10	miedo	velocidad	negro
1768	TCN	10	atlántico	depredador	no comestible
1663	TCN	10	auxilio	pelicula	no sabe
1625	TCN	10	grande	miedo	noche
1805	TCN	10	pescado	peligroso	nutritivo
1658	TCN	10	ceviche	mar	pelicula
1769	TCN	10	miedo	peligroso	pelicula
1751	TCN	10	peligroso	rojo	pelicula
1644	TCN	10	grande	agresivo	peligro
1801	TCN	10	cartilago	artritis	peligro
1699	TCN	10	sangre	carnivoro	peligro
1726	TCN	10	mar	depredador	peligro
1713	TCN	10	miedo	depredador	peligro
1653	TCN	10	aleta	diente	peligro
1731	TCN	10	grande	diente	peligro
1744	TCN	10	depredador	extincion	peligro
1671	TCN	10	miedo	grande	peligro
1719	TCN	10	pez	grande	peligro
1627	TCN	10	temor	grande	peligro
1760	TCN	10	muerte	mar	peligro
1785	TCN	10	muerte	mar	peligro
1775	TCN	10	asesino	miedo	peligro
1616	TCN	10	grande	miedo	peligro
1692	TCN	10	susto	miedo	peligro
1738	TCN	10	mar	muerte	peligro
1656	TCN	10	miedo	muerte	peligro
1690	TCN	10	muerte	mutilacion	peligro
1763	TCN	10	depredador	rico	peligro
1803	TCN	10	carnivoro	salvaje	peligro
1632	TCN	10	dientes	sangre	peligro
1617	TCN	10	negro	solo	peligro
1804	TCN	10	largo	fuerte	pesado
1709	TCN	10	peligroso	depredador	pesca
1773	TCN	10	agresividad	extincion	pesca
1772	TCN	10	miedo	hombre	pescado
1724	TCN	10	peligroso	mar	pez
1764	TCN	10	peligroso	asesino	playa
1754	TCN	10	peligroso	rojo	playa
1747	TCN	10	peligroso	verano	playa
1652	TCN	10	miedo	comida	rapido
1716	TCN	10	peligroso	cartilago	respeto
1714	TCN	10	dientes	depredador	respeto
1687	TCN	10	feroz	no comestible	respeto
1790	TCN	10	peligroso	delicioso	saludable
1660	TCN	10	azul	grande	saludable
1766	TCN	10	peligroso	asesino	sangre
1650	TCN	10	muerte	depredador	sangre
1806	TCN	10	asesino	grande	sangre
1734	TCN	10	miedo	grande	sangre
1691	TCN	10	peligroso	grande	sangre
1700	TCN	10	peligroso	malo	sangre
1613	TCN	10	peligroso	mar	sangre
1757	TCN	10	grandeza	miedo	sangre
1680	TCN	10	pelicula	muerte	sangre
1633	TCN	10	carne	peligroso	sangre
1705	TCN	10	grande	peligroso	sangre
1642	TCN	10	miedo	panico	susto
1635	TCN	10	aleta	peligroso	tamaño
1759	TCN	10	peligroso	asesino	temor
1621	TCN	10	grande	negro	temor
1623	TCN	10	grande	negro	terror
1639	TCN	10	muerte	sangre	terror
1697	TCN	10	grande	diente	veloz
1740	TCN	10	carnivoro	carroñero	vivo
1693	TCN	10	cartilago	cadena alimenticia
1723	TCN	10	peligroso	comestible
1749	TCN	10	peligroso	diente
1659	TCN	10	dientes	grande
[truncated: 6 more rows]

## Sheet: word categories
Type	Category	Sub-category	Word	N# mentions
Negative	Negative feelings produced by sharks		advertencia	1
Negative	Negative personality traits associated to sharks		agresividad	26
Neutral	Ecology and biological knowledge	Related to the ecology & biology of sharks	abundancia	1
Negative	Negative outcomes of interactions with sharks		accidente	3
Negative	Negative outcomes of interactions with sharks		agresion	22
Neutral	Ecology and biological knowledge	Related to the ecology & biology of sharks	abundante	2
Neutral	Ecology and biological knowledge	Related to the ecology & biology of sharks	acuatico	4
Negative	Negative personality traits associated to sharks		agresivo	22
Negative	Negative feelings produced by sharks		alarmante	1
Negative	Negative feelings produced by sharks		alejarse	2
Negative	Negative feelings produced by sharks		alerta	13
Neutral	Ecology and biological knowledge	Related to the ecology & biology of sharks	acumulacion toxinas	1
Neutral	Ecology and biological knowledge	Related to body traits of sharks	afilado	1
Miscellany	Miscellany	Words mainly associated with Jaws	accion	1
Neutral	Ecology and biological knowledge	Related to the ecology & biology of sharks	agil	1
Neutral	Ecology and biological knowledge	Related to the ecology & biology of sharks	agua	11
Neutral	Ecology and biological knowledge	Related to the ecology & biology of sharks	agua calida	3
Negative	Negative personality traits associated to sharks		amargo	1
Positive	Commercial and food benefits	Potential commerce benefits	aceite	54
Negative	Negative feelings produced by sharks		amenaza	16
Positive	Commercial and food benefits	Potential health benefits	afrodisiaco	3
Neutral	Ecology and biological knowledge	Related to the ecology & biology of sharks	agua dulce	1
Negative	Negative personality traits associated to sharks		asesino	168
Positive	Commercial and food benefits	Potential food benefits	alimento	23
Negative	Negative personality traits associated to sharks		cochino	1
Neutral	Ecology and biological knowledge	Related to the ecology & biology of sharks	agua fria	1
Neutral	Ecology and biological knowledge	Related to the ecology & biology of sharks	aguas calidas	13
Positive	Commercial and food benefits	Potential health benefits	anemia	2
Positive	Commercial and food benefits	Potential food benefits	apanado	1
Positive	Commercial and food benefits	Potential commerce benefits	arpon	2
Negative	Negative outcomes of interactions with sharks		amputacion	1
Neutral	Ecology and biological knowledge	Related to the ecology & biology of sharks	aguas frias	2
Neutral	Ecology and biological knowledge	Related to body traits of sharks	aleta	95
Negative	Negative personality traits associated to sharks		come gente	26
Negative	Negative personality traits associated to sharks		cruel	4
Neutral	Ecology and biological knowledge	Related to the ecology & biology of sharks	altamar	5
Positive	Commercial and food benefits	Potential commerce benefits	artesania	2
Positive	Commercial and food benefits	Potential health benefits	artritis	1
Negative	Negative outcomes of interactions with sharks		ataque	28
Negative	Negative personality traits associated to sharks		desabrido	1
Negative	Negative personality traits associated to sharks		desagradable	2
Miscellany	Miscellany	General miscellany	agudo	1
Positive	Commercial and food benefits	Potential commerce benefits	Asia	1
Neutral	Ecology and biological knowledge	Related to the ecology & biology of sharks	animal	20
Neutral	Ecology and biological knowledge	Related to body traits of sharks	aspero	1
Negative	Negative feelings produced by sharks		angustia	4
Negative	Negative feelings produced by sharks		ansiedad	1
Neutral	Ecology and biological knowledge	Related to body traits of sharks	boca grande	3
Negative	Negative feelings produced by sharks		arriesgado	1
Miscellany	Miscellany	General miscellany	algas	1
Miscellany	Miscellany	General miscellany	algas marinas	1
Positive	Commercial and food benefits	Potential food benefits	barato	1
Positive	Commercial and food benefits	Potential commerce benefits	barco	3
Neutral	Ecology and biological knowledge	Related to the ecology & biology of sharks	cadena alimenticia	1
Negative	Negative feelings produced by sharks		asco	1
Negative	Negative feelings produced by sharks		asqueroso	1
Negative	Negative feelings produced by sharks		asustado	1
Positive	Commercial and food benefits	Potential health benefits	calcio	1
Positive	Positive personality traits associated to sharks		astuto	6
Neutral	Ecology and biological knowledge	Related to the ecology & biology of sharks	calentamiento global	1
Miscellany	Miscellany	General miscellany	arena	5
Positive	Positive personality traits associated to sharks		audaz	3
Positive	Commercial and food benefits	Potential food benefits	cantidad	1
Neutral	Ecology and biological knowledge	Related to the ecology & biology of sharks	calido	1
Miscellany	Miscellany	General miscellany	Atlántico	2
Negative	Negative outcomes of interactions with sharks		correr	3
Positive	Positive feelings produced by sharks		admiracion	1
Neutral	Ecology and biological knowledge	Related to the ecology & biology of sharks	calor	1
Neutral	Ecology and biological knowledge		canival	1
Positive	Commercial and food benefits	Potential health benefits	capsula	1
Positive	Commercial and food benefits	Potential health benefits	capsulas	1
Positive	Positive feelings produced by sharks		asombro	9
Negative	Negative feelings produced by sharks		asustar	1
Negative	Negative outcomes of interactions with sharks		destruccion	9
Positive	Positive feelings produced by sharks		asombroso	4
Negative	Negative personality traits associated to sharks		desalmado	1
Miscellany	Miscellany	General miscellany	Atlántico	2
Positive	Commercial and food benefits	Potential food benefits	carne	33
Neutral	Ecology and biological knowledge	Related to the ecology & biology of sharks	cardumen	1
Negative	Negative outcomes of interactions with sharks		enfermedades	1
Neutral	Ecology and biological knowledge	Related to the ecology & biology of sharks	carnivoro	124
Neutral	Ecology and biological knowledge	Related to the ecology & biology of sharks	carroñero	6
Neutral	Ecology and biological knowledge	Related to the ecology & biology of sharks	cazador	25
Positive	Positive personality traits associated to sharks		autoridad	1
Positive	Positive feelings produced by sharks		atraccion	1
Negative	Negative personality traits associated to sharks		desastrozo	1
Negative	Negative feelings produced by sharks		atento	1
Neutral	Ecology and biological knowledge	Related to the ecology & biology of sharks	ciego	1
Miscellany	Miscellany	General miscellany	aumenta	1
Miscellany	Miscellany	General miscellany	Australia	1
Neutral	Ecology and biological knowledge	Related to body traits of sharks	colmillo	5
Neutral	Ecology and biological knowledge	Related to the ecology & biology of sharks	conservacion	2
Positive	Commercial and food benefits	Potential food benefits	carnoso	2
Miscellany	Miscellany	General miscellany	azul	14
Neutral	Ecology and biological knowledge	Related to the ecology & biology of sharks	contaminacion	1
Positive	Commercial and food benefits	Potential health benefits	cartilago	61
Miscellany	Miscellany	General miscellany	bacalao	1
Positive	Positive feelings produced by sharks		belleza	2
Positive	Commercial and food benefits	Potential food benefits	ceviche	11
Positive	Positive personality traits associated to sharks		bonito	10
Negative	Negative feelings produced by sharks		aterrador	1
Negative	Negative feelings produced by sharks		auxilio	1
Negative	Negative outcomes of interactions with sharks		grito	3
Miscellany	Miscellany	General miscellany	ballena	11
Neutral	Ecology and biological knowledge	Related to the ecology & biology of sharks	depredador	174
Miscellany	Miscellany	General miscellany	blanco	21
Miscellany	Miscellany	General miscellany	cachalote	4
Miscellany	Miscellany	General miscellany	Caribe	1
Positive	Positive feelings produced by sharks		bueno	1
Positive	Commercial and food benefits	Potential commerce benefits	China	4
Neutral	Ecology and biological knowledge	Related to body traits of sharks	diente	68
Positive	Commercial and food benefits	Potential health benefits	colageno	5
Neutral	Ecology and biological knowledge	Related to body traits of sharks	dientes	126
Negative	Negative feelings produced by sharks		ayuda	1
Negative	Negative personality traits associated to sharks		desmesurado	1
Negative	Negative feelings produced by sharks		cautela	1
Negative	Negative outcomes of interactions with sharks		heridas	4
Negative	Negative personality traits associated to sharks		despiadador	1
Negative	Negative feelings produced by sharks		colera	1
Negative	Negative feelings produced by sharks		cuidado	12
Negative	Negative feelings produced by sharks		dañino	8
Negative	Negative feelings produced by sharks		decepción	1
Neutral	Ecology and biological knowledge	Related to body traits of sharks	duro	1
Neutral	Ecology and biological knowledge	Related to body traits of sharks	enorme	34
Miscellany	Miscellany	General miscellany	caro	5
Miscellany	Miscellany	General miscellany	celeste	1
Positive	Commercial and food benefits	Potential commerce benefits	comercial	9
Positive	Positive personality traits associated to sharks		imponente	11
Positive	Commercial and food benefits	Potential commerce benefits	comercio	1
Positive	Commercial and food benefits	Potential food benefits	comestible	7
Miscellany	Miscellany	General miscellany	cetaceo	4
Miscellany	Miscellany	Words mainly associated with Jaws	cine	2
Positive	Commercial and food benefits	Potential food benefits	comida	38
Miscellany	Miscellany	General miscellany	clima	1
Miscellany	Miscellany	General miscellany	come	4
Miscellany	Miscellany	General miscellany	comunicar	3
Positive	Commercial and food benefits	Potential food benefits	consumo	2
Positive	Positive feelings produced by sharks		chevere	1
Positive	Commercial and food benefits	Potential health benefits	curativo	5
Negative	Negative outcomes of interactions with sharks		invasion	1
Negative	Negative outcomes of interactions with sharks		limitado consumo	1
Positive	Commercial and food benefits	Potential food benefits	delicioso	3
Negative	Negative outcomes of interactions with sharks		matar	3
Neutral	Ecology and biological knowledge	Related to body traits of sharks	escamas	1
Positive	Commercial and food benefits	Potential commerce benefits	diamante	2
Negative	Negative feelings produced by sharks		defensa	1
Positive	Commercial and food benefits	Potential commerce benefits	dinero	1
Positive	Commercial and food benefits	Potential commerce benefits	divertido	1
Negative	Negative feelings produced by sharks		desesperacion	5
Negative	Negative feelings produced by sharks		desgracia	1
Negative	Negative feelings produced by sharks		dolor	3
Negative	Negative feelings produced by sharks		enojo	1
Negative	Negative outcomes of interactions with sharks		mordedura	7
Negative	Negative personality traits associated to sharks		destructor	2
Negative	Negative feelings produced by sharks		escalofriante	3
Neutral	Ecology and biological knowledge	Related to the ecology & biology of sharks	escaso	19
Neutral	Ecology and biological knowledge	Related to body traits of sharks	escualo	1
Neutral	Ecology and biological knowledge	Related to the ecology & biology of sharks	especie marina	10
Miscellany	Miscellany	General miscellany	contrabando	1
Miscellany	Miscellany	General miscellany	coral	1
Miscellany	Miscellany	General miscellany	cornudo	1
Neutral	Ecology and biological knowledge	Related to body traits of sharks	espinas	1
Miscellany	Miscellany	General miscellany	cuchillo	1
Neutral	Ecology and biological knowledge	Related to body traits of sharks	esqueletico	1
Neutral	Ecology and biological knowledge	Related to the ecology & biology of sharks	extincion	27
Neutral	Ecology and biological knowledge		feroz	72
Neutral	Ecology and biological knowledge	Related to body traits of sharks	filoso	1
Positive	Commercial and food benefits	Potential commerce benefits	economico	1
Positive	Commercial and food benefits	Potential commerce benefits	EE.UU	1
Positive	Commercial and food benefits	Potential food benefits	enlatado	1
Neutral	Ecology and biological knowledge	Related to body traits of sharks	filudo	1
Miscellany	Miscellany	General miscellany	delfin	3
Miscellany	Miscellany	General miscellany	desconocido	4
Neutral	Ecology and biological knowledge	Related to the ecology & biology of sharks	fondo	1
Neutral	Ecology and biological knowledge	Related to body traits of sharks	fuerte	49
Positive	Positive feelings produced by sharks		curiosidad	6
Neutral	Ecology and biological knowledge	Related to body traits of sharks	gigante	26
Positive	Commercial and food benefits	Potential commerce benefits	exportacion	2
Miscellany	Miscellany	General miscellany	desgarro	1
Positive	Commercial and food benefits	Potential commerce benefits	exportar	1
Positive	Commercial and food benefits	Potential commerce benefits	extranjero	2
Positive	Commercial and food benefits	Potential health benefits	fierro	2
Negative	Negative feelings produced by sharks		escalofrio	3
Positive	Commercial and food benefits	Potential food benefits	filete	13
Positive	Commercial and food benefits	Potential food benefits	frito	3
Positive	Positive feelings produced by sharks		dulce	1
Negative	Negative personality traits associated to sharks		devorador	41
Positive	Positive feelings produced by sharks		emocion	5
Positive	Commercial and food benefits	Potential commerce benefits	harina	3
Positive	Commercial and food benefits	Potential commerce benefits	industria	5
Negative	Negative personality traits associated to sharks		dificil pescar	1
Positive	Positive feelings produced by sharks		especial	1
Negative	Negative feelings produced by sharks		escapar	2
Positive	Commercial and food benefits	Potential commerce benefits	inversion	1
Negative	Negative feelings produced by sharks		espanto	4
Positive	Commercial and food benefits	Potential commerce benefits	japon	1
Negative	Negative feelings produced by sharks		espantoso	2
Negative	Negative personality traits associated to sharks		enemigo	1
Negative	Negative personality traits associated to sharks		extrangulador	1
Positive	Commercial and food benefits	Potential food benefits	jugoso	2
Negative	Negative personality traits associated to sharks		feo	22
Positive	Positive feelings produced by sharks		espectacular	1
Negative	Negative outcomes of interactions with sharks		mordida	5
Negative	Negative outcomes of interactions with sharks		movilizarse	1
Negative	Negative personality traits associated to sharks		impuro	1
Neutral	Ecology and biological knowledge	Related to body traits of sharks	gordo	2
Miscellany	Miscellany	General miscellany	desmenuzado	1
Neutral	Ecology and biological knowledge	Related to body traits of sharks	gordos	2
Neutral	Ecology and biological knowledge	Related to body traits of sharks	grande	480
Neutral	Ecology and biological knowledge	Related to body traits of sharks	grasa	2
Neutral	Ecology and biological knowledge	Related to the ecology & biology of sharks	grupos	2
Neutral	Ecology and biological knowledge		hambriento	1
Miscellany	Miscellany	General miscellany	dorado	1
Miscellany	Miscellany	General miscellany	espada	1
Miscellany	Miscellany	General miscellany	extension	1
Neutral	Ecology and biological knowledge		hambrientos	1
Miscellany	Miscellany	General miscellany	exterminacion	2
Miscellany	Miscellany	General miscellany	fosiles	1
Miscellany	Miscellany	General miscellany	gato	1
Neutral	Ecology and biological knowledge	Related to body traits of sharks	huesudo	1
Neutral	Ecology and biological knowledge	Related to body traits of sharks	inmenso	4
Neutral	Ecology and biological knowledge	Related to body traits of sharks	largo	2
Neutral	Ecology and biological knowledge	Related to the ecology & biology of sharks	limpieza	1
Neutral	Ecology and biological knowledge	Related to body traits of sharks	liso	1
Miscellany	Miscellany	General miscellany	gente	1
Miscellany	Miscellany	General miscellany	gris	3
Neutral	Ecology and biological knowledge	Related to the ecology & biology of sharks	mamifero	9
Positive	Positive feelings produced by sharks		euforia	1
Positive	Commercial and food benefits	Potential commerce benefits	lanchas	2
Negative	Negative personality traits associated to sharks		inexistente	2
Positive	Commercial and food benefits	Potential commerce benefits	martillo	2
Neutral	Ecology and biological knowledge	Related to the ecology & biology of sharks	mamiferos	1
Negative	Negative feelings produced by sharks		fobia	5
Neutral	Ecology and biological knowledge	Related to body traits of sharks	mandibula	2
Negative	Negative feelings produced by sharks		furia	1
Negative	Negative personality traits associated to sharks		insalubre	2
Positive	Commercial and food benefits	Potential health benefits	medicina	14
Positive	Positive feelings produced by sharks		extraordinario	1
Negative	Negative outcomes of interactions with sharks		muerde	8
Positive	Positive personality traits associated to sharks		inteligente	5
Positive	Commercial and food benefits	Potential food benefits	milanesa	1
Positive	Positive feelings produced by sharks		fenomenal	1
Negative	Negative feelings produced by sharks		horrible	3
Positive	Commercial and food benefits	Potential commerce benefits	navega	1
Miscellany	Miscellany	General miscellany	habilidad	1
Neutral	Ecology and biological knowledge	Related to the ecology & biology of sharks	mar	183
Positive	Commercial and food benefits	Potential commerce benefits	negocio	4
Negative	Negative feelings produced by sharks		horror	17
Miscellany	Miscellany	Words mainly associated with Jaws	historietas	1
Positive	Commercial and food benefits	Potential food benefits	nutritivo	23
Miscellany	Miscellany	General miscellany	hombre	1
Positive	Commercial and food benefits	Potential health benefits	omega 3	1
Negative	Negative feelings produced by sharks		huir	2
Miscellany	Miscellany	General miscellany	lejania	3
Negative	Negative feelings produced by sharks		injusticia	1
Positive	Positive feelings produced by sharks		grandeza	2
Negative	Negative feelings produced by sharks		inseguridad	1
Miscellany	Miscellany	General miscellany	lobos	1
Negative	Negative feelings produced by sharks		lagrimas	1
Negative	Negative feelings produced by sharks		llanto	3
Miscellany	Miscellany	General miscellany	mal uso	1
Miscellany	Miscellany	General miscellany	naturaleza	1
Negative	Negative personality traits associated to sharks		macabro	1
Miscellany	Miscellany	General miscellany	negro	10
Positive	Commercial and food benefits	Potential health benefits	pastillas	3
Negative	Negative feelings produced by sharks		miedo	587
Negative	Negative feelings produced by sharks		mortal	6
Positive	Commercial and food benefits	Potential food benefits	pesca	21
Negative	Negative feelings produced by sharks		nervios	4
Positive	Commercial and food benefits	Potential food benefits	pescado	32
Negative	Negative feelings produced by sharks		panico	59
Negative	Negative personality traits associated to sharks		mal concepto	1
Negative	Negative feelings produced by sharks		pavor	4
Negative	Negative feelings produced by sharks		peligro	164
Negative	Negative feelings produced by sharks		pena	1
Negative	Negative personality traits associated to sharks		malo	66
Negative	Negative personality traits associated to sharks		malvado	2
Negative	Negative feelings produced by sharks		pesadillas	1
Neutral	Ecology and biological knowledge	Related to the ecology & biology of sharks	nadador	5
Neutral	Ecology and biological knowledge	Related to the ecology & biology of sharks	natural	1
Neutral	Ecology and biological knowledge	Related to the ecology & biology of sharks	necesario	1
Positive	Positive feelings produced by sharks		guardian	1
Miscellany	Miscellany	General miscellany	noche	1
Positive	Commercial and food benefits	Potential commerce benefits	pescador	3
Neutral	Ecology and biological knowledge	Related to the ecology & biology of sharks	no comun	9
Negative	Negative personality traits associated to sharks		mata	6
Negative	Negative personality traits associated to sharks		molesto	1
Negative	Negative personality traits associated to sharks		monstruo	4
Neutral	Ecology and biological knowledge	Related to body traits of sharks	obesidad	1
Negative	Negative outcomes of interactions with sharks		muerte	297
Miscellany	Miscellany	General miscellany	normal	1
Neutral	Ecology and biological knowledge	Related to the ecology & biology of sharks	oceano	6
Neutral	Ecology and biological knowledge	Related to body traits of sharks	ojasos	1
Negative	Negative feelings produced by sharks		piedad	1
Positive	Commercial and food benefits	Potential commerce benefits	polvo	1
Neutral	Ecology and biological knowledge	Related to body traits of sharks	ojos	1
Miscellany	Miscellany	General miscellany	nuevo	1
Negative	Negative personality traits associated to sharks		no agradable	1
Miscellany	Miscellany	General miscellany	olas	2
Miscellany	Miscellany	General miscellany	orilla	3
Miscellany	Miscellany	General miscellany	peces	2
Positive	Commercial and food benefits	Potential commerce benefits	precio	1
Miscellany	Miscellany	Words mainly associated with Jaws	pelicula	104
Negative	Negative feelings produced by sharks		precaucion	13
Positive	Positive feelings produced by sharks		hermoso	2
Neutral	Ecology and biological knowledge	Related to body traits of sharks	pequeño	2
Positive	Positive feelings produced by sharks		impresión	1
Miscellany	Miscellany	General miscellany	playa	14
Neutral	Ecology and biological knowledge	Related to body traits of sharks	pesado	2
Neutral	Ecology and biological knowledge	Related to the ecology & biology of sharks	pez	33
Negative	Negative personality traits associated to sharks		no comestible	8
Negative	Negative feelings produced by sharks		preocupacion	1
Neutral	Ecology and biological knowledge	Related to body traits of sharks	piel dura	1
Negative	Negative feelings produced by sharks		prevencion	4
Negative	Negative outcomes of interactions with sharks		mutilacion	2
Neutral	Ecology and biological knowledge	Related to the ecology & biology of sharks	rapido	6
Positive	Positive feelings produced by sharks		impresivo	1
Positive	Commercial and food benefits	Potential food benefits	procesado	1
Positive	Positive feelings produced by sharks		interesante	3
Miscellany	Miscellany	General miscellany	poco consumo	3
Negative	Negative feelings produced by sharks		riesgo	3
Miscellany	Miscellany	General miscellany	poder	1
Negative	Negative outcomes of interactions with sharks		piernas	2
Neutral	Ecology and biological knowledge		raro	4
Negative	Negative personality traits associated to sharks		no saludable	1
Neutral	Ecology and biological knowledge		rebelde	1
Miscellany	Miscellany	General miscellany	profundidad	5
Positive	Positive feelings produced by sharks		libertad	1
Negative	Negative personality traits associated to sharks		nunca visto	1
Positive	Positive feelings produced by sharks		lindo	1
Negative	Negative personality traits associated to sharks		ofensivo	3
Negative	Negative outcomes of interactions with sharks		sangre	396
Negative	Negative personality traits associated to sharks		peligroso	547
Positive	Positive feelings produced by sharks		majestuoso	2
Neutral	Ecology and biological knowledge	Related to the ecology & biology of sharks	reciclador	1
Positive	Positive feelings produced by sharks		paz	1
Positive	Commercial and food benefits	Potential health benefits	proteico	1
Negative	Negative personality traits associated to sharks		perverso	1
Miscellany	Miscellany	General miscellany	rojo	7
Negative	Negative personality traits associated to sharks		poco amigable	1
Positive	Commercial and food benefits	Potential health benefits	proteina	1
Miscellany	Miscellany	General miscellany	sal	3
Positive	Positive feelings produced by sharks		respeto	8
Positive	Positive feelings produced by sharks		sorprendente	9
Positive	Positive personality traits associated to sharks		listo	1
Positive	Commercial and food benefits	Potential commerce benefits	red	2
Positive	Commercial and food benefits	Potential food benefits	rendidor	1
Negative	Negative feelings produced by sharks		suspenso	4
Miscellany	Miscellany	General miscellany	tablista	1
Negative	Negative personality traits associated to sharks		problemático	1
Positive	Commercial and food benefits	Potential food benefits	restaurante	1
Positive	Positive feelings produced by sharks		tierno	1
Neutral	Ecology and biological knowledge		rudo	3
Positive	Commercial and food benefits	Potential food benefits	rico	31
Positive	Commercial and food benefits	Potential food benefits	sabroso	3
Negative	Negative feelings produced by sharks		susto	17
Negative	Negative feelings produced by sharks		temor	141
Neutral	Ecology and biological knowledge	Related to the ecology & biology of sharks	ser vivo	1
Neutral	Ecology and biological knowledge	Related to the ecology & biology of sharks	sigiloso	1
Positive	Commercial and food benefits	Potential health benefits	salud	1
Positive	Commercial and food benefits	Potential health benefits	saludable	9
Neutral	Ecology and biological knowledge	Related to the ecology & biology of sharks	solitario	1
Miscellany	Miscellany	General miscellany	tragar	1
Positive	Commercial and food benefits	Potential food benefits	sin espinas	1
Neutral	Ecology and biological knowledge	Related to the ecology & biology of sharks	solo	1
Neutral	Ecology and biological knowledge	Related to body traits of sharks	suave	2
Negative	Negative personality traits associated to sharks		rabioso	1
Negative	Negative feelings produced by sharks		terror	159
Negative	Negative outcomes of interactions with sharks		rompe mallas	1
Neutral	Ecology and biological knowledge	Related to the ecology & biology of sharks	submarino	1
Neutral	Ecology and biological knowledge	Related to body traits of sharks	tamaño	5
Negative	Negative personality traits associated to sharks		salvaje	37
Negative	Negative personality traits associated to sharks		suciedad	1
Positive	Commercial and food benefits	Potential food benefits	sobroso	1
Positive	Commercial and food benefits	Potential food benefits	sudado	2
Negative	Negative personality traits associated to sharks		tirano	2
Positive	Commercial and food benefits	Potential commerce benefits	tollo	10
Positive	Commercial and food benefits	Potential commerce benefits	trabajo	1
Neutral	Ecology and biological knowledge	Related to the ecology & biology of sharks	veloz	16
Negative	Negative feelings produced by sharks		tragico	1
Negative	Negative outcomes of interactions with sharks		triturar	1
Positive	Commercial and food benefits	Potential commerce benefits	turismo	3
Positive	Positive feelings produced by sharks		tiernos	1
Positive	Positive feelings produced by sharks		unico	2
Neutral	Ecology and biological knowledge	Related to the ecology & biology of sharks	vida larga	1
Miscellany	Miscellany	General miscellany	velocidad	5
Miscellany	Miscellany	General miscellany	verano	2
Negative	Negative feelings produced by sharks		vertigo	1
Miscellany	Miscellany	General miscellany	vida	1
Neutral	Ecology and biological knowledge	Related to the ecology & biology of sharks	vivo	1
Miscellany	Miscellany	Words mainly associated with Jaws	videos	1
Negative	Negative personality traits associated to sharks		violento	1
Positive	Commercial and food benefits	Potential food benefits	variedad	1
Neutral	Ecology and biological knowledge		voraz	7
Negative	Negative outcomes of interactions with sharks		voltea botes	1
Positive	Commercial and food benefits	Potential health benefits	vitamina	3
Positive	Commercial and food benefits	Potential commerce benefits	volumen	1

## Sheet: word dictionary
Spanish Word	English Word
Abundancia	Abundance
Abundante	Abundant
Accidente	Accident
Acción	Action
Agudo	Acute
Admiración	Admiration
Agresion	Aggression
Agresivo	Aggressive
Agil	Agile
Agresividad	Agressiveness
Ayuda	Aid
Alarmante	Alarming
Alerta	Alert
Algas	Algae
Vivo	Alive
Solo	Alone
Asombroso	Amazing
Amputacion	Amputation
Anemia	Anemia
Colera / Enojo	Anger
Molesto	Angry
Angustia	Anguish
Animal	Animal
Ansiedad	Anxiety
Afrodisiaco	Aphrodisiac
Acuatico	Aquatic
Artritis	Arthritis
Asia	Asia
Astuto	Astute
Atlantico	Atlantic
Ataque	Attack
Atento	Attentive
Atracción	Attraction
Australia	Australia
Autoridad	Authority
Asombro	Awe
Mal concepto	Bad name
Playa	Beach
Hermoso	Beautiful
Belleza	Beuty
Grande	Big
Ojasos	Big eyes
Boca grande	Big mouth
Mordedura / Mordida / Muerde	Bite
Amargo	Bitter
Negro	Black
Ciego	Blind
Sangre	Blood
Azul	Blue
Barco	Boat
Audaz	Bold
Huesudo	Bony
Fondo	Bottom
Extension	Broad
Rudo	Burly
Negocio	Business
Calcio	Calcium
Canival	Canival
Enlatado	Canned
Cuidado	Careful
Cautela	Carefulness
Caribe	Caribbean
Carnívoro	Carnivorous
Cartílago	Cartilage
Gato	Cat
Pesca	Catch
Precaución	Caution
Cetáceo	Cetacean
Ceviche	Ceviche
Barato	Cheap
China	China
Limpieza	Clean
Bacalao	Cod
Agua fria	Cold water
Colágeno	Collagen
Comercio	Commerce
Comercial	Commercial
Comunicar	Communicate
Preocupación	Concern
Conservación	Conservation
Consumo	Consumption
Chevere	Cool
Coral	Coral
Cruel	Cruel
Desmenuzado	Crumbled
Triturar	Crush
Llanto	Crying
Curiosidad	Curiosity
Tierno	Cute
Tiernos	Cute
Peligro	Danger
Peligroso	Dangerous
Muerte	Death
Mortal	Deathly
Profundidad	Deep
Defensa	Defense
Delicioso	Delicious
Desesperación	Despair
Destructor	Destroyer
Destrucción	Destruction
Devorador	Devourer
Diamante	Diamond
Suciedad	Dirt
Cochino	Dirty
Decepción	Disappointment
Desastrozo	Disastrous
Enfermedades	Diseases
Asco	Disgust
Asqueroso	Disgusting
Delfin	Dolphin
Pavor	Dread
Polvo	Dust
Come	Eat
Económico	Economic
Comestible	Edible
Emoción	Emotion
Enemigo	Enemy
Escapar	Escape
Euforia	Euphoria
Malvado	Evil
Desmesurado	Excessive
Caro	Expensive
Exportar	Export
Exportación	Exportation
Exterminación	Extermination
Extinción	Extinction
Extraordinario	Extraordinary
Ojos	Eyes
Colmillo	Fang
Veloz	Fast
Gordo	Fat
Miedo / Temor	Fear
Desalmado	Fiend
Feroz	Fierce
Filete	Fillet
Cine	Film
Aleta	Fin
Pez / Peces / Pescado	Fish
Pescador	Fishermen
Carnoso	Fleashy
Harina	Flour
Alimento/ Comida	Food
Cadena alimenticia	Food web
Extranjero	Foreign
Fósiles	Fossils
Libertad	Freedom
Agua dulce	Freshwater
Frito	Fried
Espanto	Fright
Asustar	Frighten
Espantoso	Frightening
Divertido	Fun
Furia	Fury
Gigante	Giant
Calentamiento global	Global warming
Dorado	Golden
Bueno	Good
Grasa	Grease
Grandeza	Greatness
Gris	Grey
Grupos	Groups
Guardián	Guardian
Martillo	Hammer
Artesanía	Hand craft
Duro	Hard
Piel dura	Hard skin
Dificil de pescar	Hard to fish
Dañino	Harmful
Arpón	Harpoon
Curativo	Healing
Salud	Health
Saludable	Healthy
Calor	Heat
Pesado	Heavy
Auxilio	Help
Altamar	High seas
Cornudo	Horns
Horrible	Horrible
Horror	Horror
Enorme	Huge
Hambriento	Hungry
Cazador	Hunter
Inmenso	Immense
Imponente	Imposing
Impresivo	Impresive
Impresión	Impression
Impuro	Impure
Aumenta	Increase
Procesado	Indicted
Industria	Industry
Insalubre	Insalubrious
Inseguridad	Insecurity
Inteligente	Intelligent
Interesante	Interesting
Invasion	Invasion
Inversión	Investment
Fierro	Iron
Japón	Japan
Mandíbula	Jaw
Jugoso	Juicy
Mata / Matar	Kill
Cuchillo	Knife
Piernas	Legs
Vida	Life
Celeste	Light blue
Limitado consumo	Limited consumption
Solitario	Lonely
Largo	Long
Vida larga	Long life
Poco consumo	Low consumption
Macabro	Macabre
Rabioso	Mad
Majestuoso	Majestic
Mamífero	Mammal
Hombre	Man
Come gente	Man-eater
Especie marina	Marine species
Malo	Mean
Carne	Meat
Medicina	Medicine
Piedad	Mercy
Rompe mallas	Mesh-breaker
Desgracia	Misfortune
Mal uso	Misuse
Dinero	Money
Monstruo	Monster
Lanchas	Motorboats
Movilizarse	Move
Película	Movie
Asesino	Murderer
Mutilación	Mutilation
Natural	Natural
Naturaleza	Nature
Necesario	Necessary
Nervios	Nerves
Red	Net
Nunca visto	Never seen
Nuevo	New
Lindo	Nice
Noche	Night
Pesadillas	Nightmares
No comestible	Non-edible
Inexistente	Non-existen
Normal	Normal
No común	Not common
Poco amigable	Not friendly
Nutritivo	Nutritious
Obesidad	Obesity
Océano	Ocean
Ofensivo	Offensive
Aceite	Oil
Omega 3	Omega 3
Dolor	Pain
Pánico	Panic
Paz	Peace
Gente	People
Perverso	Perverse
Fenomenal	Phenomenal
Fobia	Phobia
Pastillas	Pills
Contaminación	Pollution
Poder	Power
Depredador	Predator
Bonito	Pretty
Prevención	Prevention
Precio	Price
Problemático	Problematic
Protéico / Proteína	Protein
Cantidad	Quantity
Rápido	Quick
Raro	Rare
Rebelde	Rebel
Reciclador	Recycler
Rojo	Red
Lejanía	Remoteness
Rendidor	Renderer
Respeto	Respect
Restaurante	Restaurant
Riesgo	Risk
Arriesgado	Risky
Aspero	Rough
Correr	Run
Huir	Run away
Despiadador	Ruthless
Pena	Sad
Navega	Sailing
Sal	Salt
Arena	Sand
Escamas	Scales
Escaso	Scarce
Susto	Scare
Asustado	Scared
Aterrador	Scary
Carroñero	Scavenger
Cardumen	Schooling
Grito	Scream
Mar	Sea
Lobos marinos	Seals
Escualo	Shark
Afilado / Filoso / Filudo	Sharp
Escalofrío / Escalofriante	Shivers
Orilla	Shore
Tamaño	Size
Esquelético	Skeletal
Habilidad	Skills
Pequeño	Small
Listo	Smart
Liso	Smooth
Tollo	Smooth-hound
Contrabando	Smuggling
Sigiloso	Sneaky
Suave	Soft
Especial	Special
Espectacular	Spectacular
Velocidad	Speed
Cachalote	Sperm whale
Sin espinas	Spineless
Desgarro	Sprain
Historietas	Stories
Extrangulador	Strangle
Fuerte	Strong
Submarino	Submarine
Verano	Summer
Tablista	Surfer
Sorprendente	Surprising
Suspenso	Suspense
Tragar	Swallow
Dulce	Sweet
Nadador	Swimmer
Espada	Sword
Desabrido	Tasteless
Rico / Sabroso	Tasty
Lágrimas	Tears
Diente / Dientes	Teeth
Terror	Terror
Espinas	Thorn
Amenaza	Threat
Turismo	Tourism
Toxinas	Toxins
Trágico	Tragic
Voltea botes	Turn boats
Tirano	Tyrant
Feo	Ugly
Injusticia	Unfair
No saludable	Unhealthy
Unico	Unique
Desconocido	Unknown
Desagradable / No agradable	Unpleasant
EEUU	USA
Variedad	Variety
Vértigo	Vertigo
Videos	Videos
Violento	Violent
Vitamina	Vitamin
Volumen	Volume
Voraz	Voracious
Alejarse	Walk away
Cálido	Warm
Agua cálida	Warm water
Advertencia	Warning
Agua	Water
Olas	Waves
Clima	Weather
Ballena	Whale
Blanco	White
Salvaje	Wild
Trabajo	Work
Heridas	Wounds
